# Supplementary material for: MYC Deregulation and PTEN Loss Model Tumor and Stromal Heterogeneity of Aggressive Triple-Negative Breast Cancer
Source: Nat Commun. 2023 Sep 13;14:5665. doi: 10.1038/s41467-023-40841-6 (PMC10499828; doi:10.1038/s41467-023-40841-6)
Supplement: Supplementary file 4 — Source Data [file 41467_2023_40841_MOESM4_ESM.xlsx]

## Sheet: Bulk_msigdb_gsea
ID	Description	setSize	enrichmentScore	NES	pvalue	p.adjust	qvalue	rank	leading_edge	core_enrichment
HALLMARK_EPITHELIAL_MESENCHYMAL_TRANSITION	HALLMARK_EPITHELIAL_MESENCHYMAL_TRANSITION	189	-0.7407	-1.91237	6.81153e-21	3.40577e-19	2.07931e-19	1660	tags=54%, list=11%, signal=49%	Gas1/Glipr1/Pfn2/Dab2/Myl9/Eno2/Wipf1/Wnt5a/Vcan/Ecm2/Cxcl12/Lgals1/Gpc1/Acta2/Vim/Vegfc/Itga2/Fbln2/Igfbp3/Bmp1/Loxl2/Tagln/Bdnf/Col8a2/Col5a3/Nnmt/Plaur/Mfap5/Nt5e/Sparc/Mest/Sdc1/Capg/Pdgfrb/Emp3/Lama2/Tnfrsf11b/Bgn/Edil3/Tpm2/Fmod/Timp1/Itga5/Fn1/Foxc2/Htra1/Pcolce/Lrp1/Gpx7/Slit3/Col5a2/Mmp14/Mmp2/Thy1/Gja1/Cthrc1/Col6a2/Loxl1/Igfbp4/Fap/Tgfbi/Adam12/Gem/Lox/Cxcl2/Msx1/Fstl1/Dpysl3/Col5a1/Ar…
HALLMARK_OXIDATIVE_PHOSPHORYLATION	HALLMARK_OXIDATIVE_PHOSPHORYLATION	193	0.421032	1.72501	5.86563e-09	9.77605e-08	5.96854e-08	5464	tags=63%, list=37%, signal=41%	Bckdha/Atp1b1/Ldhb/Slc25a12/Aldh6a1/Cox8a/Fdx1/Aco2/Retsat/Acadsb/Echs1/Ndufb2/Mdh1/Acat1/Cox15/Uqcrfs1/Idh3g/Prdx3/Ldha/Casp7/Acadvl/Gpi1/Mtrr/Atp5o/Slc25a11/Suclg1/Atp5j2/Eci1/Afg3l2/Cyc1/Atp5b/Got2/Atp5j/Atp5a1/Idh3a/Nnt/Phyh/Ndufs7/Etfdh/Atp5c1/Mrps12/Cox10/Ndufs3/Ndufb8/Uqcr10/Hadha/Cox5b/Mpc1/Timm8b/Htra2/Aifm1/Idh2/Immt/Atp6v1e1/Gpx4/Etfa/Sdha/Uqcrc1/Atp5g3/Mrpl15/Ech1/Uqcr11/Cox6a1/Rhot2/…
HALLMARK_INFLAMMATORY_RESPONSE	HALLMARK_INFLAMMATORY_RESPONSE	181	-0.638412	-1.64768	5.37566e-09	9.77605e-08	5.96854e-08	2594	tags=49%, list=17%, signal=41%	Nod2/Hif1a/Sphk1/Ptpre/Mxd1/Dcbld2/Calcrl/Ccl2/C3ar1/Icosl/Ebi3/Osm/Adgre1/Lif/P2ry2/Serpine1/Cd69/Slc7a2/Cd40/Gpr183/Tpbg/Il7r/Slc28a2/Gna15/Cybb/Gabbr1/Ptger2/Hbegf/Scn1b/C5ar1/Il10ra/Ccl7/Stab1/Cd48/Ptgir/Il4ra/Ptger4/Il18/Lpar1/Pik3r5/Msr1/Nlrp3/Tnfaip6/Edn1/Ptafr/Il1r1/Plaur/Icam1/Aplnr/Fpr1/Tlr1/Clec5a/Emp3/Rgs16/Timp1/Itga5/Ccl17/Cxcr6/Axl/Ccr7/Gpc3/Best1/Tacr1/Kcnmb2/Csf3/Mmp14/Il1a/Adora…
HALLMARK_APICAL_JUNCTION	HALLMARK_APICAL_JUNCTION	176	-0.632832	-1.63198	1.00341e-08	1.25426e-07	7.65759e-08	3139	tags=48%, list=21%, signal=38%	Actb/Nectin3/Cap1/Itgb1/Sirpa/Cldn4/Epb41l2/Cercam/Itgb4/Lima1/Cldn15/Vcl/Vasp/Nlgn2/Col16a1/Cldn6/Jam3/Cd274/Arpc2/Icam2/Nexn/Itga10/Nectin1/Itga9/Nrxn2/Vcam1/Pecam1/Gamt/Cd276/Dmp1/Fyb/Itga3/Vwf/Msn/Icam5/Kcnh2/Sgce/Myl9/Actn1/Vcan/Ptprc/Cd86/Layn/Actc1/Ppp2r2c/Rac2/Rhof/Cnn2/Itga2/Cd209b/Cldn5/Flnc/Bmp1/Syk/Mdk/Atp1a3/Cd34/Icam1/Thbs3/Tnfrsf11b/Gnai1/Cdh3/Fscn1/Lamb3/Pard6g/Mmp2/Adamts5/Thy1/S…
HALLMARK_ALLOGRAFT_REJECTION	HALLMARK_ALLOGRAFT_REJECTION	171	-0.642005	-1.65561	1.60022e-08	1.60022e-07	9.76975e-08	3259	tags=58%, list=22%, signal=46%	Jak2/Tlr2/Cd47/Cd28/Apbb1/Cd3e/Fas/Cd3g/Srgn/Lck/Zap70/Npm1/Lyn/Csf1/Tgfb1/Tnf/Gpr65/Il12rb1/H2-Oa/Hif1a/H2-DMa/Ube2n/Itk/Ifngr1/Ets1/Ccl2/H2-Ob/Flna/F2r/Icosl/Cd3d/Irf8/Lif/Ly86/Degs1/Hcls1/Cd74/Fyb/Socs1/Cd40/Cd247/Cdkn2a/H2-Aa/Il16/Ctss/Was/Stat4/Pf4/Igsf6/Il2ra/Itgal/Fcgr2b/Cfp/Ccl7/Stab1/Ccr5/Ptprc/St8sia4/Cd86/Itgb2/Ncf4/Ccl4/Il27ra/Spi1/Il4ra/Il18/Cd4/Nlrp3/Ccr1/Ccnd2/Cxcl13/C2/Hdac9/Prkcb…
HALLMARK_INTERFERON_ALPHA_RESPONSE	HALLMARK_INTERFERON_ALPHA_RESPONSE	94	0.523032	2.06347	5.2046e-08	4.33717e-07	2.64795e-07	1649	tags=45%, list=11%, signal=40%	Cmpk2/Rsad2/Usp18/Irf7/Ifit3/Trim14/Mx2/Dhx58/Ddx60/Ifi44/Isg15/Oas1a/Oas1g/Ifih1/Gbp3/H2-Q7/Rtp4/Bst2/Herc6/Trim21/Stat2/Irf9/Lgals3bp/Ifi27/Eif2ak2/Tap1/H2-Q10/Lap3/Uba7/Adar/Ly6e/Cnp/Ifi35/Parp12/Psmb8/Parp9/Helz2/Psmb9/Ifit2/Trim25/Slc25a28/Gbp2
HALLMARK_KRAS_SIGNALING_UP	HALLMARK_KRAS_SIGNALING_UP	182	-0.610353	-1.57517	4.39193e-07	3.13709e-06	1.91528e-06	2732	tags=47%, list=18%, signal=39%	Mycn/Cmklr1/Tmem158/Angptl4/Plvap/Flt4/Dock2/Dcbld2/Ets1/Ly96/Il33/Gprc5b/St6gal1/C3ar1/Spp1/Irf8/Pecam1/Lif/F13a1/Adgrl4/Il1rl2/Cd37/Laptm5/Il7r/Ptgs2/Ctss/Fcer1g/Tlr8/Hbegf/Scn1b/Gadd45g/Il10ra/Lat2/Adam8/Itgb2/Emp1/Itga2/Gfpt2/Igfbp3/Clec4a3/Gng11/Ccnd2/Hdac9/Nrp1/Tfpi/Adgra2/Prdm1/Klf4/Plaur/Snap25/Hsd11b1/Gypc/Wnt7a/Mmd/Aldh1a3/Mmp11/Rgs16/Slpi/Plat/Il2rg/Tnnt2/Abcb1a/Aldh1a2/Retn/Itgbl1/Cfh…
HALLMARK_COAGULATION	HALLMARK_COAGULATION	113	-0.647623	-1.65137	1.93189e-06	1.20743e-05	7.37168e-06	2713	tags=53%, list=18%, signal=44%	Ctsb/Usp11/Cfi/F2rl2/Rapgef3/C3/Lgmn/C1qa/Capn2/Pdgfb/Pecam1/Tmprss6/Serpine1/Timp3/Vwf/Gda/Mmp8/Apoc2/Gsn/Ctse/Pf4/Ctsl/Dusp14/Anxa1/P2ry1/C9/Prss23/A2m/Plek/Itga2/F10/C2/Ang/Bmp1/Mst1/Sparc/Thbd/Mmp11/Timp1/Plat/Fn1/Htra1/Lrp1/Mmp14/Mmp2/C1s1/Cfh/Serping1/Fbn1/Cfd/Klk8/Plau/Tfpi2/Ctsk/Mmp3/Mmp10/Olr1/Serpinb2/Mmp9/Mmp1b
HALLMARK_TNFA_SIGNALING_VIA_NFKB	HALLMARK_TNFA_SIGNALING_VIA_NFKB	196	-0.587715	-1.51862	3.91008e-06	2.17227e-05	1.32623e-05	3281	tags=46%, list=22%, signal=37%	Nfkb1/Tlr2/Tnfaip3/Atp2b1/Nfkbia/Il23a/Nfkb2/Fosl2/Tnfsf9/Mcl1/Dusp1/Snn/Birc3/Pdlim5/Csf1/Cxcl1/Abca1/Rnf19b/Zc3h12a/Relb/Tnf/Tiparp/Sphk1/Ehd1/Ptpre/Mxd1/Tnip1/Gadd45b/Ccl2/Nr4a3/Klf2/Icosl/Nfe2l2/Lif/Serpine1/Cd69/Nfkbie/Spsb1/Gpr183/Il7r/Cd44/Ptgs2/Cd83/Marcks/Kynu/Serpinb8/Hbegf/Panx1/Tsc22d1/Ccl4/Ptger4/Plek/Il18/Gfpt2/Egr3/Socs3/Tnfaip6/Edn1/Egr2/Ackr3/Klf4/Plaur/Fjx1/Icam1/Slc2a3/B4galt5/…
HALLMARK_ANGIOGENESIS	HALLMARK_ANGIOGENESIS	33	-0.755759	-1.74747	3.57267e-05	0.000162394	9.91459e-05	1873	tags=58%, list=13%, signal=50%	Pdgfa/Pf4/Vcan/Ccnd2/Nrp1/Lpl/Thbd/Timp1/Jag2/Col5a2/S100a4/Jag1/Msx1/Fstl1/Postn/Col3a1/Cxcl5/Lum/Olr1
HALLMARK_IL2_STAT5_SIGNALING	HALLMARK_IL2_STAT5_SIGNALING	185	-0.578313	-1.49278	3.56937e-05	0.000162394	9.91459e-05	3211	tags=43%, list=22%, signal=34%	Wls/Serpinc1/Dhrs3/Eno3/Muc1/Car2/Plpp1/Ikzf2/Csf1/P4ha1/Tlr7/Gpr65/Igf1r/F2rl2/Mxd1/Serpinb6a/Plscr1/Ifngr1/Gadd45b/Irf6/Tnfrsf4/Cd79b/Spp1/Enpp1/Praf2/Pim1/Irf8/She/Ahnak/Cst7/Lif/Odc1/Socs1/Cdkn1c/Cd44/Cd83/Batf/Lrrc8c/Map6/Ptger2/Il2ra/Il10ra/Cd48/Cd86/Ckap4/Emp1/Il4ra/Il3ra/Rhoh/Ccnd2/Hopx/Alcam/Batf3/Nrp1/Gsto1/Ltb/Nt5e/Slc2a3/Capg/Glipr2/Rgs16/St3gal4/Ncs1/Irf4/Abcb1a/Adam19/Selp/Col6a1/Eo…
HALLMARK_COMPLEMENT	HALLMARK_COMPLEMENT	171	-0.562785	-1.45132	0.000267196	0.0010284	0.000627865	3034	tags=42%, list=20%, signal=33%	Anxa5/Rhog/Car2/Lyn/Prep/Col4a2/Rasgrp1/Cxcl1/Ctsb/Cblb/Ehd1/C3/Prcp/Plscr1/Pdp1/Dock10/Lgmn/C1qc/C1qa/Cdh13/Pim1/Pdgfb/Spock2/Lgals3/Ctsc/Tmprss6/Serpine1/Ctss/Mmp8/Fcer1g/Was/Gng2/Kynu/Ctsl/Gngt2/Itgam/Cdk5r1/C9/Pla2g7/Gnb4/Zeb1/Plek/Cd36/F10/Pik3r5/C2/Ang/Dgkh/Mmp12/Ltf/Plaur/Kcnip3/Timp2/Timp1/Plat/Fn1/Lrp1/Mmp14/C1s1/Cfh/Cxcl2/Serping1/F7/Zfpm2/Tfpi2/Mmp13/Pcsk9/S100a9/Cxcl3/Olr1/Serpinb2
HALLMARK_MYOGENESIS	HALLMARK_MYOGENESIS	168	-0.557456	-1.43684	0.000267384	0.0010284	0.000627865	3025	tags=46%, list=20%, signal=37%	Itgb1/Hspb8/Mras/Myom1/Col4a2/Mef2c/Casq1/Itgb4/Pygm/Mylk/Mef2a/Tgfb1/Ptp4a3/Ppfia4/Ryr1/Tpm3/Sphk1/Gadd45b/Myh11/Sspn/Ncam1/Cnn3/Cdh13/Col15a1/Fkbp1b/Tnnt1/Ablim1/Mylpf/Cacng1/Pdlim7/Gsn/Dmpk/Ckm/Kcnh2/Nav2/Hbegf/Schip1/Tnni1/Sod3/Tcap/Igfbp7/Ak1/Actc1/Itga7/Cd36/Igfbp3/Des/Dapk2/Tagln/Atp2a1/Aplnr/Sparc/Lama2/Lsp1/Tpm2/Bdkrb2/Gpx3/Cacna1h/Tnnt2/Speg/Col6a2/Adam12/Aebp1/Gja5/Casq2/Ptgis/Igf1/Kcn…
HALLMARK_IL6_JAK_STAT3_SIGNALING	HALLMARK_IL6_JAK_STAT3_SIGNALING	83	-0.616007	-1.55042	0.000494491	0.00176604	0.00107821	3716	tags=55%, list=25%, signal=42%	Cntfr/Il6/Il17ra/Ptpn1/Il7/Csf2ra/Cd14/Il6st/Tlr2/Fas/Csf1/Cxcl1/Tgfb1/Tnf/Il12rb1/Ifngr1/Itga4/Il13ra1/Pim1/Ebi3/Cd38/Il17rb/Socs1/Cd44/Pf4/Il2ra/Ccl7/A2m/Il4ra/Il3ra/Cd36/Pik3r5/Socs3/Ccr1/Cxcl13/Il1r1/Reg1/Ltb/Lepr/Csf2rb2/Il2rg/Csf3r/Cxcl2/Il1r2/Il1b/Cxcl3
HALLMARK_KRAS_SIGNALING_DN	HALLMARK_KRAS_SIGNALING_DN	126	-0.558941	-1.4303	0.0029287	0.00976234	0.00596016	2076	tags=34%, list=14%, signal=30%	Gamt/Lypd3/Ccdc106/Fgfr3/Cacng1/Edn2/Ckm/Pdcd1/Kcnmb1/Ptgfr/Nudt11/Tgm1/Actc1/Plag1/Kcnd1/Synpo/Edar/Edn1/Lfng/Camk1d/Hc/Dlk2/Htr1d/Akr1b8/Klk7/Pkp1/Klhdc8a/Klk8/Shox2/Gdnf/Tenm2/Clstn3/Mefv/Htr1b/Cd80/Krt15/Krt4/Krt5/Serpinb2/Krt1/Calm4/Krt13/Alox12b
HALLMARK_INTERFERON_GAMMA_RESPONSE	HALLMARK_INTERFERON_GAMMA_RESPONSE	193	0.284536	1.16577	0.0050256	0.015705	0.00958831	1767	tags=28%, list=12%, signal=25%	Cmpk2/Rsad2/Usp18/Irf7/Ifit3/Trim14/Mx2/Dhx58/Ddx60/Ifi44/Oas3/St3gal5/Isg15/Il18bp/Ifih1/Gbp3/H2-Q7/Rtp4/Bst2/Herc6/Zbp1/Oas2/Xaf1/Pfkp/Gm8909/Trim21/Stat2/Auts2/Irf9/Lgals3bp/Ifi27/Eif2ak2/Tap1/H2-Q10/Lap3/Adar/Il15ra/Ly6e/Gbp9/Znfx1/Ifi35/Parp12/Psmb8/Helz2/Sod2/Psmb9/Ifit2/Nlrc5/Trim25/Slc25a28/Stat1/Casp7/Ifit1bl1/Cmtr1
HALLMARK_APOPTOSIS	HALLMARK_APOPTOSIS	154	-0.525813	-1.3544	0.00763282	0.0224495	0.013706	2444	tags=25%, list=16%, signal=21%	Ifngr1/Gadd45b/F2r/Cd38/Lgals3/Cd69/Timp3/Cd44/Gsr/Gna15/Gsn/Anxa1/Plcb2/Eno2/Rnasel/Gstm2/Emp1/Il18/Egr3/Ccnd2/Cav1/Timp2/Cd2/Pdgfrb/Bgn/Timp1/Plat/Gpx3/Il1a/Mmp2/Hgf/Pmaip1/Prf1/Dcn/Igfbp6/Bmp2/Il1b/Ereg/Lum
HALLMARK_P53_PATHWAY	HALLMARK_P53_PATHWAY	189	-0.497223	-1.28375	0.0178267	0.0495187	0.0302325	3164	tags=34%, list=21%, signal=27%	Ada/Gm2a/Fas/Tnfsf9/Slc19a2/Ccng1/Sesn1/Def6/Itgb4/Tm7sf3/Rnf19b/Slc35d1/Tgfb1/Blcap/Ptpn14/Mdm2/Serpinb5/Sphk1/Ptpre/Mxd1/Hspa4l/F2r/Cdh13/Cyfip2/Abat/Lif/Rap2b/Socs1/Perp/Phlda3/Pdgfa/Cdkn2a/Steap3/Abcc5/Hbegf/Apaf1/Cdkn2b/Stom/Cdk5r1/S100a10/Tnni1/Tsc22d1/Ak1/Plk3/Zfp365/Ccnd2/Slc7a11/Clca2/Klf4/Upp1/Sdc1/Rgs16/Sfn/Rrad/Jag2/S100a4/Il1a/Dram1/Klk8/Trp63/Procr/Bmp2/Krt17/Tchh
HALLMARK_UV_RESPONSE_DN	HALLMARK_UV_RESPONSE_DN	138	-0.505781	-1.29843	0.0280854	0.0739089	0.0451233	3483	tags=41%, list=23%, signal=31%	Pmp22/Abcc1/Acvr2a/Irs1/Sri/Met/Nfkb1/Spop/Atp2b1/Cacna1a/Nek7/Runx1/Dusp1/Pdlim5/Fzd2/Cdon/Rasa2/Igf1r/Lamc1/Arhgef9/Dlc1/Ltbp1/Anxa2/Atp2b4/Fbln5/Rnd3/Ptprm/Syne1/Pik3cd/Map1b/Serpine1/Magi2/Kcnma1/Kalrn/Schip1/Apbb2/Ptgfr/Dab2/Id1/Lpar1/Cav1/Nrp1/Tfpi/Bdnf/Pdgfrb/Inpp4b/Col5a2/Adora2b/Gja1/Fhl2/Snai2/Has2/Col3a1/Col1a1/Col1a2/Efemp1
HALLMARK_BILE_ACID_METABOLISM	HALLMARK_BILE_ACID_METABOLISM	91	0.320863	1.27448	0.0300286	0.0750715	0.0458331	2339	tags=36%, list=16%, signal=31%	Slc29a1/Gnmt/Klf1/Pex11a/Cyp46a1/Abca3/Rxrg/Pfkm/Hsd3b7/Mlycd/Pecr/Nudt12/Pex11g/Slc35b2/Abca2/Lonp2/Paox/Retsat/Slc23a1/Amacr/Abcd3/Ephx2/Cat/Pnpla8/Optn/Pex26/Pex1/Gnpat/Pipox/Abca8b/Pex16/Phyh/Pex7
HALLMARK_E2F_TARGETS	HALLMARK_E2F_TARGETS	194	0.262666	1.07918	0.0360538	0.0858423	0.052409	6400	tags=56%, list=43%, signal=32%	Spag5/Shmt1/Dck/Tfrc/Xrcc6/Mki67/Pola2/Ncapd2/Cdkn3/Pold2/Hmmr/Rfc1/Rrm2/Brca2/Tbrg4/Smc3/Cenpm/Pan2/Rad50/Pms2/Spc24/Tcf19/Dnmt1/Mcm6/Ccnb2/Hells/Tk1/Chek1/Rnaseh2a/Wee1/Cdca3/Rpa1/Lig1/Racgap1/Espl1/Kif22/Plk1/Pole/Pcna/Mcm2/Mcm5/Wdr90/Mlh1/Chek2/Dctpp1/Nup205/Rad51ap1/Brca1/Ezh2/Dlgap5/Nolc1/Ilf3/Rfc3/Smc1a/Spc25/Ing3/Dscc1/Aurkb/Lyar/Cse1l/Aurka/Cbx5/Naa38/Kif4/Cdc25a/Ung/Snrpb/Cdk1/Birc5/Mth…
HALLMARK_ESTROGEN_RESPONSE_LATE	HALLMARK_ESTROGEN_RESPONSE_LATE	178	-0.459337	-1.18488	0.0993988	0.225906	0.137922	1958	tags=21%, list=13%, signal=18%	Fabp5/Perp/Tpbg/Cd44/Fgfr3/Batf/Prss23/Cxcl12/Ptges/Egr3/Cav1/Rab31/Cyp26b1/Ltf/Klf4/Mdk/Mest/Papss2/Sult2b1/Olfm1/Sfn/Cxcl14/Dusp2/Igfbp4/Klk10/Areg/Ptger3/Gjb3/Npy1r/Nbl1/Tfpi2/Trim29/Lamc2/Tpsb2/S100a9/Klk11/Krt13
HALLMARK_MYC_TARGETS_V1	HALLMARK_MYC_TARGETS_V1	193	0.161229	0.660573	0.129749	0.282063	0.172207	12076	tags=99%, list=81%, signal=19%	Acp1/Prdx3/Ldha/Xrcc6/Iars/Stard7/Pold2/Cyc1/Got2/Cul1/Kars/Aimp2/Cct7/Pole3/Psmd3/Mcm6/Txnl4a/Rfc4/Fbl/Ifrd1/Pcbp1/Mrps18b/Pcna/Mcm2/Mcm5/Eprs/Cct5/Rps10/Exosc7/Nolc1/Eif3d/Phb/Tyms/Rplp0/Vdac1/Pgk1/Pwp1/Rnps1/Nop16/Cdk2/Prpf31/Phb2/C1qbp/Impdh2/Rpl34/Apex1/Nme1/Cdc20/Nop56/Sf3b3/Eif3b/Smarcc1/Eif1ax/Ssbp1/Srm/Hsp90ab1/Eif4h/Mcm7/Rrm1/Cops5/Cstf2/Ccna2/Mrpl9/Hddc2/Psma7/Trim28/Ap3s1/Rpl18/Psmd7/…
HALLMARK_WNT_BETA_CATENIN_SIGNALING	HALLMARK_WNT_BETA_CATENIN_SIGNALING	39	-0.521784	-1.23189	0.172402	0.359172	0.219284	2558	tags=31%, list=17%, signal=26%	Ppard/Wnt5b/Rbpj/Tcf7/Fzd1/Ccnd2/Peg12/Gnai1/Jag2/Jag1/Axin2/Wnt6
HALLMARK_APICAL_SURFACE	HALLMARK_APICAL_SURFACE	37	-0.513792	-1.20506	0.205615	0.411229	0.251066	2673	tags=32%, list=18%, signal=27%	Slc2a4/Dcbld2/Lypd3/Mdga1/Gas1/Plaur/Mal/Il2rg/Thy1/Ntng1/Srpx/Pcsk9
HALLMARK_HEDGEHOG_SIGNALING	HALLMARK_HEDGEHOG_SIGNALING	32	-0.501732	-1.15699	0.278129	0.495231	0.302352	1830	tags=34%, list=12%, signal=30%	Dpysl2/Unc5c/Celsr1/Cdk5r1/Cdk6/Nrp1/Slit1/Crmp1/Nrp2/Thy1/Gli1
HALLMARK_ESTROGEN_RESPONSE_EARLY	HALLMARK_ESTROGEN_RESPONSE_EARLY	185	-0.421534	-1.08809	0.280993	0.495231	0.302352	3470	tags=36%, list=23%, signal=28%	Hr/Krt19/Scnn1a/Il6st/Adcy1/Mybl1/Fdft1/Pdlim3/Jak2/Dhrs3/Pgr/Muc1/Slc19a2/Syt12/Hspb8/Tubb2b/Rasgrp1/Rbbp8/Myof/Igf1r/Slc39a6/Tiparp/Dlc1/Greb1/Slc24a3/Mast4/Il17rb/Abat/P2ry2/Endod1/Slc7a2/Ablim1/Tpbg/Cd44/Celsr1/Nav2/Cbfa2t3/Ugcg/Fcmr/Prss23/Cxcl12/Ptges/Snx24/Egr3/Mreg/Rab31/Tsku/Cyp26b1/Klf4/Papss2/Sult2b1/Gfra1/Olfm1/Sfn/Olfml3/Gja1/Igfbp4/Klk10/Fhl2/Areg/Pmaip1/Bcl11b/Npy1r/Nbl1/Krt15/Aqp3…
HALLMARK_XENOBIOTIC_METABOLISM	HALLMARK_XENOBIOTIC_METABOLISM	169	-0.421886	-1.08755	0.286932	0.495231	0.302352	3136	tags=30%, list=21%, signal=24%	Fas/Ugdh/Slc6a6/Car2/Cyp27a1/Pdlim5/Pdk4/Slc35d1/Ptges3/Atoh8/Cndp2/Cyp2s1/Ptgr1/Ppard/Esr1/Irf8/Cyfip2/Apoe/Serpine1/Tpst1/Enpep/Abcc3/Gsr/Kynu/Man1a/Gcnt2/Abcd2/Ptges/Cd36/F10/Gsto1/Il1r1/Reg1/Hsd11b1/Upp1/Slc12a4/Papss2/Aldh3a1/Fmo1/Hsd17b2/Igfbp4/Lcat/Bcat1/Rbp4/Igf1/Aqp9/Cyp26a1/Fbln1/Adh7/Gsta1/Akr1c18
HALLMARK_ANDROGEN_RESPONSE	HALLMARK_ANDROGEN_RESPONSE	94	0.274309	1.0822	0.287234	0.495231	0.302352	1647	tags=20%, list=11%, signal=18%	Klk1/Spdef/Akap12/Iqgap2/Abhd2/Homer2/Stk39/Slc26a2/Rab4a/Insig1/Zbtb10/Fkbp5/Scd2/Krt8/Scd1/Dbi/Herc3/Xrcc6/H1f0
HALLMARK_TGF_BETA_SIGNALING	HALLMARK_TGF_BETA_SIGNALING	52	-0.454304	-1.10407	0.333262	0.53752	0.32817	4143	tags=37%, list=28%, signal=26%	Junb/Ifngr2/Rhoa/Bmpr2/Smad7/Klf10/Slc20a1/Fkbp1a/Smad1/Eng/Tgfbr1/Tgfb1/Acvr1/Serpine1/Cdkn1c/Id1/Rab31/Id3/Bmp2
HALLMARK_UV_RESPONSE_UP	HALLMARK_UV_RESPONSE_UP	147	-0.419153	-1.07809	0.323184	0.53752	0.32817	1969	tags=16%, list=13%, signal=14%	Dlg4/Cdkn1c/Kcnh2/Cdkn2b/Ctsl/Eno2/Ntrk3/Icam1/Gpx3/Fmo1/Olfm1/Rrad/Fgf18/Mmp14/Abcb1a/Htr7/Msx1/Nptx2/Shox2/Ptprd/Bmp2/Aqp3/Tchh
HALLMARK_MYC_TARGETS_V2	HALLMARK_MYC_TARGETS_V2	58	0.284172	1.05035	0.34585	0.54039	0.329923	4579	tags=45%, list=31%, signal=31%	Slc29a2/Pus1/Las1l/Rcl1/Aimp2/Slc19a1/Tbrg4/Exosc5/Grwd1/Mphosph10/Plk1/Mcm5/Ppan/Wdr74/Dctpp1/Pprc1/Farsa/Pes1/Nolc1/Phb/Tcof1/Noc4l/Mybbp1a/Nop16/Ung/Ipo4
HALLMARK_UNFOLDED_PROTEIN_RESPONSE	HALLMARK_UNFOLDED_PROTEIN_RESPONSE	109	0.248075	1.01103	0.38806	0.587969	0.358971	4915	tags=39%, list=33%, signal=26%	Slc7a5/Xbp1/Asns/Herpud1/Serp1/Stc2/Aldh18a1/Chac1/Cebpb/Psat1/Iars/Ifit1bl1/Eif2ak3/Srpr/Dctn1/Exosc2/Nop14/Preb/Cxxc1/Yif1a/Exosc5/Srprb/Hyou1/Ttc37/Exosc4/Atf3/Hspa9/Nolc1/Lsm4/Slc30a5/Ddit4/Eef2/Banf1/Edc4/Eif4g1/Tars/Mthfd2/Gemin4/Ddx10/Dnaja4/Nop56/Eif4ebp1
HALLMARK_NOTCH_SIGNALING	HALLMARK_NOTCH_SIGNALING	31	-0.455447	-1.0459	0.434502	0.638973	0.39011	2920	tags=35%, list=20%, signal=29%	St3gal6/Dtx2/Tcf7l2/Ppard/Dtx4/Heyl/Wnt5a/Fzd1/Lfng/Jag1/Wnt2
HALLMARK_MTORC1_SIGNALING	HALLMARK_MTORC1_SIGNALING	195	0.217108	0.893508	0.529303	0.756148	0.461648	1978	tags=16%, list=13%, signal=14%	Egln3/Trib3/Aldoa/Slc7a5/Vldlr/Tm7sf2/Me1/Xbp1/Got1/Asns/Pfkl/Insig1/Ak4/Dhcr7/Bhlhe40/Scd2/Tfrc/Scd1/Serp1/Eno1/Rdh11/Slc37a4/Ldha/Psat1/Tpi1/Adipor2/Gpi1/Igfbp5/Slc9a3r1/Hmbs/Gapdh
HALLMARK_DNA_REPAIR	HALLMARK_DNA_REPAIR	144	0.223512	0.941161	0.654545	0.901294	0.550264	5552	tags=44%, list=37%, signal=28%	Cmpk2/Ak3/Poll/Ercc2/Snapc4/Supt5/Rrm2b/Pola2/Polh/Polr2a/Nme3/Fen1/Polr2e/Umps/Ercc8/Adcy6/Gtf2b/Sac3d1/Gtf2h3/Gpx4/Nelfe/Rfc4/Lig1/Brf2/Xpc/Pcna/Rfc5/Polr3c/Sec61a1/Tk2/Prim1/Rad51/Rfc3/Adrm1/Tyms/Ago4/Npr2/Ddb1/Surf1/Taf6/Gtf2h1/Taf1c/Mpg/Pde4b/Impdh2/Aaas/Nme1/Rad52/Edf1/Ercc3/Bcap31/Nfx1/Ercc4/Polr2j/Pola1/Pold1/Dad1/Nelfb/Cox17/Cda/Pold3/Ssrp1/Polr2g
HALLMARK_PANCREAS_BETA_CELLS	HALLMARK_PANCREAS_BETA_CELLS	17	-0.41609	-0.873694	0.666958	0.901294	0.550264	4132	tags=35%, list=28%, signal=26%	Srp9/Akt3/Syt13/Lmo2/Pak3/Chga
HALLMARK_PROTEIN_SECRETION	HALLMARK_PROTEIN_SECRETION	93	0.232883	0.922834	0.715026	0.940824	0.574398	1234	tags=11%, list=8%, signal=10%	Atp1a1/Ica1/Tom1l1/Krt18/Atp6v1b1/Tspan8/Clcn3/Kif1b/Arfgap3/Yipf6
HALLMARK_HYPOXIA	HALLMARK_HYPOXIA	183	-0.35184	-0.908112	0.739461	0.948027	0.578796	3129	tags=28%, list=21%, signal=22%	Eno3/Noct/Pgm1/Fosl2/Slc6a6/Dusp1/Pygm/P4ha1/Ppfia4/Angptl4/Tiparp/Anxa2/Tpst2/Ets1/Hexa/Pim1/Pdgfb/Ext1/Serpine1/Csrp2/Rbpj/Pck1/Cdkn1c/Tpbg/Edn2/Kdelr3/Gcnt2/Eno2/Gpc1/Efna3/Igfbp3/P4ha2/Cav1/Ackr3/Plaur/Slc2a3/Plac8/Bgn/Hoxb9/Sult2b1/Has1/Gpc3/S100a4/Adora2b/Tgfbi/Lox/Col5a1/Srpx/Pkp1/Dcn/Tmem45a
HALLMARK_G2M_CHECKPOINT	HALLMARK_G2M_CHECKPOINT	185	0.188867	0.828311	0.794527	0.993158	0.606349	4885	tags=35%, list=33%, signal=24%	Egf/Slc12a2/Slc7a5/Lig3/Slc38a1/Kif11/Mki67/Pola2/Ccnt1/Pbk/Dmd/Cdkn3/Hmmr/Pml/Cul1/Brca2/Stil/Atf5/Numa1/Prmt5/Cenpf/Nek2/Mcm6/Sqle/Ccnb2/Chek1/Traip/Cbx1/Kif20b/Racgap1/Wrn/Espl1/Kif22/Plk1/Pole/Mcm2/Mcm5/Troap/Exo1/Ezh2/Hira/Slc7a1/Cul4a/Nolc1/Ilf3/Smc1a/Gins2/Fancc/Mnat1/Aurkb/Aurka/Kif4/Cdc25a/Ccnf/Cdk1/Birc5/Tpx2/Abl1/Pura/Ewsr1/Ndc80/Upf1/Cdc20/Chmp1a
HALLMARK_FATTY_ACID_METABOLISM	HALLMARK_FATTY_ACID_METABOLISM	143	0.211698	0.889674	0.857143	1	0.610526	3529	tags=38%, list=24%, signal=30%	Car6/Ppara/G0s2/Aldoa/Acsl4/Me1/Acss1/Grhpr/Gcdh/Mlycd/Ehhadh/Gpd1/Aco2/Retsat/Aldh3a2/Acads/Echs1/Mcee/Rdh11/Mdh1/Suclg2/Idh3g/Ldha/Acot2/Adipor2/Hibch/Acadvl/Suclg1/Adsl/Eci1/Fasn/Cbr1/Hadh/Etfdh/Auh/D2hgdh/Bphl/Hsd17b4/Acsl1/Trp53inp2/Eci2/Urod/Nsdhl/Sdha/Acox1/Ech1/Ncaph2/Cpox/Hsd17b10/Acadl/Fh1/Ptprg/Acaa1a/Crat/Acaa2
HALLMARK_CHOLESTEROL_HOMEOSTASIS	HALLMARK_CHOLESTEROL_HOMEOSTASIS	71	-0.315191	-0.784828	0.838093	1	0.610526	2456	tags=25%, list=17%, signal=21%	Hsd17b7/Fdft1/Gusb/Cpeb2/Anxa5/Plscr1/Lgmn/S100a11/Lgals3/Fabp5/Cxcl16/Antxr2/Alcam/Plaur/Lpl/Gnai1/Gpx8/Jag1
HALLMARK_GLYCOLYSIS	HALLMARK_GLYCOLYSIS	184	-0.303766	-0.783934	0.924201	1	0.610526	2829	tags=19%, list=19%, signal=16%	P4ha1/Chst1/Chst12/Ppfia4/Pfkfb1/Angptl4/Mertk/Slc16a3/Il13ra1/Ext1/Tpst1/Artn/Tpbg/Cd44/Chst5/B3gnt3/Kdelr3/Eno2/Vcan/Gpc1/Efna3/Igfbp3/P4ha2/Ang/Nt5e/B4galt2/Sdc1/Cacna1h/Gpc3/Adora2b/Tgfbi/Col5a1/Hs6st2/Dcn/Gpr87
HALLMARK_PI3K_AKT_MTOR_SIGNALING	HALLMARK_PI3K_AKT_MTOR_SIGNALING	96	-0.281503	-0.713252	0.931399	1	0.610526	2556	tags=29%, list=17%, signal=24%	Atf1/Ywhab/Dusp3/Rps6ka3/Ppp2r1b/Myd88/Smad2/Cdkn1a/Irak4/Ripk1/Rac1/Pten/Hras/Pfn1/Actr2/Ralb/Lck/Ube2n/Dapp1/Actr3/Vav3/Sla/Adcy2/Prkcb/Camk4/Il2rg/Sfn/Ngf
HALLMARK_REACTIVE_OXYGEN_SPECIES_PATHWAY	HALLMARK_REACTIVE_OXYGEN_SPECIES_PATHWAY	48	-0.274559	-0.663268	0.927581	1	0.610526	4785	tags=33%, list=32%, signal=23%	Atox1/Gclm/Prdx1/Ftl1/Junb/Fes/Glrx/Pdlim1/Abcc1/Mpo/Srxn1/Ipcef1/Gsr/Hhex/Lsp1/Gpx3
HALLMARK_ADIPOGENESIS	HALLMARK_ADIPOGENESIS	195	-0.237866	-0.614609	0.996897	1	0.610526	3187	tags=19%, list=21%, signal=15%	Rab34/Ndufab1/Pgm1/Cyp4b1/Hspb8/Col4a1/Abca1/Mylk/Slc27a1/Angpt1/Angptl4/Phldb1/Nabp1/C3/Ifngr1/Atp1b3/Sspn/Sult1a1/Pqlc3/Col15a1/Apoe/Ltc4s/Orm1/Cd302/Stom/Itga7/Cd36/Fabp4/Lpl/Lep/Gpx3/Retn/Adipoq/Ptger3/Sncg/Enpp2/Omd
HALLMARK_PEROXISOME	HALLMARK_PEROXISOME	90	-0.231523	-0.585016	0.989063	1	0.610526	3244	tags=17%, list=22%, signal=13%	Itgb1bp1/Dhrs3/Crabp2/Ctps/Ercc1/Hsd11b2/Dhcr24/Dlg4/Abcc5/Abcd2/Sema3c/Cel/Sult2b1/Abcb1a/Crabp1
HALLMARK_SPERMATOGENESIS	HALLMARK_SPERMATOGENESIS	80	-0.227446	-0.570701	0.990509	1	0.610526	3266	tags=14%, list=22%, signal=11%	Clvs1/Alox15/Art3/Tekt2/Jam3/Hspa4l/She/Cftr/Camk4/Rpl39l/Il13ra2
HALLMARK_HEME_METABOLISM	HALLMARK_HEME_METABOLISM	167	-0.204676	-0.527573	0.999499	1	0.610526	3242	tags=22%, list=22%, signal=17%	E2f2/Bach1/Mark3/Slc30a1/Slc25a37/Lpin2/Slc10a3/Ypel5/Cast/Mpp1/Synj1/Foxj2/Picalm/Cdr2/Car2/Nek7/Acp5/Tmcc2/Ctsb/C3/Lmo2/Mfhas1/Bcam/Ackr1/Ank1/Tns1/Endod1/Tal1/Ctse/Nfe2/P4ha2/Slc7a11/Gypc/Agpat4/Add2/Aqp3
HALLMARK_MITOTIC_SPINDLE	HALLMARK_MITOTIC_SPINDLE	198	-0.152678	-0.394545	1	1	0.610526	4612	tags=25%, list=31%, signal=17%	Bcar1/Kif3c/Mark4/Ranbp9/Sass6/Arhgap10/Myo9b/Myh9/Arf6/Hook3/Trio/Bcl2l11/Mid1ip1/Abi1/Stk38l/Akap13/Lmnb1/Arl8a/Cdc42bpa/Mid1/Kifap3/Mapre1/Arhgap4/Cdc42/Itsn1/Klc1/Cep250/Capzb/Wasf1/Epb41l2/Pxn/Pdlim5/Vcl/Pkd2/Rasa2/Plekhg2/Dock2/Abr/Flna/Cdc42ep2/Net1/Arap3/Gsn/Rasal2/Marcks/Rhof/Palld/Synpo/Fscn1

## Sheet: Mice Tumor Volume (mm3)
Day	Control_SR_1	Control_SR_2	Control_SR_3	Control_SR_4	Control_SR_5	Control_SR_6	Control_SR_7	Control_SR_8	Control_SR_9	Control_SR_10	Control_SR_11	Control_SR_12	Control_SR_13	Control_SR_14		Paclitacxil_SR_1	Paclitacxil_SR_2	Paclitacxil_SR_3	Paclitacxil_SR_4	Paclitacxil_SR_5	Paclitacxil_SR_6	Paclitacxil_SR_7	Paclitacxil_SR_8	Paclitacxil_SR_9	Paclitacxil_SR_10		Day	Control_SP_1	Control_SP_2	Control_SP_3	Control_SP_4	Control_SP_5		Paclitacxil _SP_1	Paclitacxil _SP_2	Paclitacxil _SP_3	Paclitacxil _SP_4
0	40	126	40	40	75	75	128	172	196	40	126	40	40	40		40	75	40	75	60	40	40	60	88	75		0	144	108	75	108	75		75	62.5	220.5	75
5	364.5	288	288	196	231	320	237	365	346	245	253.13	196	171.5	256		40	62.5	40	231	256	149	108	184	110	137		5	520.5	550	550	364.5	385		256	108	405	320
10	600	430	405	500	248	365	423	500	539	520.5	288	364.5	364.5	500		62.5	75	32	288	364	131	144	266	201	184		9	771	936	936	550	487		405	171.5	864	877.25
15	900	700	500	750	584	574	623	678	625	771	430	405	700	550		75	126	18	377	484	158	148	325	222	211		15	1347	2000	1347	1470	1418		1372	864	1568	1912.5
20	1080	868	750	900	939	891	634	823	787	1161.25	557.25	600		600		126	196	62.5	385	503	201	184	385	435	259		20	3600	4000	4000	2646	2180		2432	2586.38	3610	2601
25	1267.5	988	1028.5	1000	1219	1095	845	1287	939	1594	733.5	1028.5		936		196	405	108	384	603	289	225	460	564	288		25
30	1775.25	1267.5	1296	1594	1789	1680	1008	1800	1008	1775.25		1224		1080		256	550	171.5	413	716	564	288	525	817	325		30
SR	Stromal-Rich
SP	Stromal-Poor

## Sheet: mIHC
mIHC Antibody table			TUMOR CORE DENSITY AVERAGES		W001	W580	W585	W590	W708	W711	W715	W724
F4/80 (Serotec A3-1, 1:200)				CD45+ Cells / mm2	433.799	660.725	743.028	235.458	350.065	54.341	35.7261	39.5336
CD11C (Cell Signaling #97585,1:100				B Cells / mm2	3.07681	2.03657	2.03464	5.83006	2.69918	0.668527	1.23026	2.43679
CD4 (Cell Signaling #25229, 1:100)				CD4 T Cells / mm2	70.8501	28.7338	24.8731	23.9576	48.0274	6.54252	7.11634	10.0196
MHCII (eBioscience #eB14-5321, 1:100)				CD8 T Cells / mm2	36.235	28.6036	12.9969	44.1789	24.1926	2.91282	1.94348	1.48024
BTK (LSBio #LS-C180161, 1:100)				CD11c+ MHC+ Cells / mm2	7.95581	14.4671	3.85567	20.1178	2.31958	0.906296	0.307475	1.48024
CD45 (BD Bioscience #550539,1:50)				F480+ Cells / mm2	253.092	325.436	61.7629	52.716	222.742	28.4514	20.582	4.09868
PDL1 (Cell Signaling #13684,1:50)				Ly6G+ Cells / mm2	9.44005	106.902	405.259	52.8971	29.9548	5.32739	0.460671	1.57106
CD8 (eBiosceience #14-0808082, 1:100)				PANCK+ Cells / mm2	3439.95	2714.67	2319.68	847.807	3145.29	6107.41	6366.31	6227.46
CD3 (Thermo #RM-9107-s, 1:300)				Total T Cells / mm2	107.085	57.3375	37.87	68.1365	72.22	9.45534	9.05982	11.4999
CD207 (eBioscience #14-2073-82, 1:100)
CD206 (Abcam #64693, 1:1000)			TUMOR BORDER DENSITY AVERAGES		W001	W580	W585	W590	W708	W711	W715	W724
B220 (BD Bioscience #550286, 1:100)				CD45+ Cells / mm2	1568.77	1024.34	1382.07	3087.02	1193.3	908.439	389.273	126.905
RORgt (Abcam #ab207082, 1:100)				B Cells / mm2	360.251	3.47619	17.8013	1182.66	17.6996	9.67961	1.01843	0
Foxp3 (eBioscience #14-5773-82, 1:100)				CD4 T Cells / mm2	257.412	113.718	147.682	836.729	134.616	85.308	36.7867	12.6801
GATA3 (Abcam #ab199428, 1:100)				CD8 T Cells / mm2	64.2048	55.2658	68.4336	249.909	48.6324	29.0862	6.19008	0
CD11b (Abcam #ab133357,1:100)				CD11c+ MHC+ Cells / mm2	23.435	3.98242	8.16701	22.2632	4.4119	3.21059	4.00287	5.08249
TCF1/TCF7 (Cell Signaling #2203s, 1:100)				F480+ Cells / mm2	667.501	553.095	464.923	253.88	781.084	719.677	294.97	81.1629
TIM3 (Cell Signaling #83882, 1:200)				Ly6G+ Cells / mm2	7.23858	125.097	173.431	183.212	46.1682	14.9489	17.5069	0
EOMES (Abcam #ab183991,1:1000)				PANCK+ Cells / mm2	1954.62	916.989	575.663	692.089	1371.68	2024.8	1821.46	397.118
Granzyme B (Abcam #ab4059, 1:200)				Total T Cells / mm2	321.617	168.984	216.115	1086.64	183.249	114.394	42.9768	12.6801
Ly6G (eBioscience #551459, 1:200)
PAN Keratin (Abcam #ab27988, 1:100)			TUMOR PERIPHERY DENSITY AVERAGES		W001	W580	W585	W590	W708	W711	W715	W724
CSF-1R (Santa Cruz #sc-692				CD45+ Cells / mm2	1309.87	2720.43	2792.95	4768.85	1107.65	856.407	1225.32	1182.97
				B Cells / mm2	340.027	6.47101	33.0152	1526.96	20.5615	4.37686	0	69.051
				CD4 T Cells / mm2	354.922	192.162	248.633	1921.51	48.1629	50.4815	0	11.0796
				CD8 T Cells / mm2	26.3443	78.2206	81.2909	311.417	25.8139	11.1581	0	3.16561
				CD11c+ MHC+ Cells / mm2	9.80483	10.7321	7.03397	22.3503	1.59547	0	0	9.3981
				F480+ Cells / mm2	344.734	1680.69	1305.23	539.211	874.32	739.573	1225.32	1013.31
				Ly6G+ Cells / mm2	4.66403	152.397	697.232	164.948	13.2472	14.1671	0	0
				PANCK+ Cells / mm2	3069.04	1627.53	1561.25	770.812	3254.13	1549.18	933.668	1876.45
				Total T Cells / mm2	381.267	270.382	329.923	2232.93	73.9769	61.6395	0	14.2452
			Group A (stroma rich)	W001
				W580
				W585
				W590
			GroupB (stroma poor)	W708
				W711
				W715
				W724

## Sheet: mTMA-Marker
RS-mTMA-20210707	c1= 350	c2= AF488	c3= AF555	c4= AF647	c5= AF750
R0	DAPI0	R0c2	R0c3	R0c4	R0c5
R1	DAPI1	R1c2	MHCII	pMYC	S100A6
R2	DAPI2	CK5	CD4	CD11c	CD103
R3	DAPI3	aSMA	EpCAM	Arg-1	CD8
R4	DAPI4	R4c2	CD3	cC3	CD31
R5	DAPI5	ColVI	CD11b	Ki67	FoxP3
R5Q	DAPI5Q	R5Qc2	R5Qc3	R5Qc4	R5Qc5
R6	DAPI6	Vim	CD45	Gal3	ColIV
R7	DAPI7	panCK	F4-80	NF-kB	Elastin/matrix
R8	DAPI8	CC3	Ecad	SOX9	LamAC
Used for analysis
Excluded for analysis
target	Manufacturer	Clone
MHCII	Biolegend	M5/114.15.2
pMyc	Sears	4B12
S100A6	CST	D9F9D
CK5	abcam	EP1601Y
CD4	CST	D7D2Z
CD11c	CST	D1V9Y
CD103	Biolegend	2E7
aSMA	Santa Cruz	1A4
EpCAM	CST	E6V8Y
Arg1	CST	D4E3M
CD8	eBiosciences	4SM15
CD3	CST	D4V8L
CC3	CST	5A1E
CD31	Abcam	EPR17260
ColVI	MDBiosciences	EPR17072
CD11b	Abcam	EPR1344
Ki67	CST	D3B5
FoxP3	Novus	NB100-39002
Vim	CST	D21H3
CD45	CST	D3F8Q
Gal3	Biolegend	125408
ColIV	MDBiosciences	203003
panCK	Santa Cruz	C11
F4-80	Biolegend	BM8
NFkB	CST	D14E12
Elastin	SAB	C45078-AF750
Ecad	Santa Cruz	G10

## Sheet: histo-morphological_raw data
TMA ID	low grade	high grade	sarcomatoid	sheet	squamous cell	myoepithelial	Geographic necrosis	stroma with inflammation	apocrine	Neuroendocrine	Clear cell	ETC
1	0	1	1	1	0	0	0	1	0	0	0	0
10	1	0	0	0	0	0	0	1	1	0	0	0
11	0	1	0	1	0	0	0	1	1	0	0	0
12	0	0	0	0	0	0	0	1	0	0	1	0
13	0	0	0	0	0	1	0	0	0	0	0	0
15	0	1	1	1	0	0	0	1	0	0	0	0
16	0	0	0	0	0	0	1	0	0	0	0	Adenoid cystic?
17	0	0	0	0	1	1	0	0	0	0	0	0
19	0	1	1	0	0	0	0	1	0	0	0	0
2	1	0	0	0	0	0	0	0	0	0	0	0
20	0	1	0	0	0	0	0	1	0	0	0	0
21	0	0	0	0	0	0	0	0	0	0	1	0
22	0	0	0	0	1	1	0	0	0	0	0	0	0	0
23	0	0	0	1	0	1	0	1	0	0	0	0
25	0	0	0	0	1	0	0	1	0	0	0	0
26	0	1	0	1	1	1	1	1	0	0	0	0
27	0	1	1	1	1	0	0	1	0	0	0	0
28	0	0	0	0	1	1	1	0	0	0	0	0
29	0	1	0	1	1	0	0	1	0	0	0	0
3	1	1	0	1	0	0	0	0	0	0	0	0
30	0	0	0	0	1	1	1	1	0	0	0	0
31	0	0	0	0	1	1	1	0	0	0	0	0
33	0	0	0	0	1	1	0	1	0	0	0	0
34	1	0	0	0	0	0	0	0	0	0	1	0
35	0	1	0	0	0	0	1	0	0	0	1	0
36	0	0	0	0	0	1	1	1	0	0	0	0
37	1	0	0	0	0	0	0	0	0	0	1	0
38	0	0	0	0	1	1	1	1	0	0	0	0
39	0	0	0	0	1	1	1	1	0	0	0	0
40	0	0	0	0	1	1	0	0	0	0	0	0
41	0	0	0	0	1	0	1	1	0	0	0	0
42	0	0	1	1	1	1	0	1	0	0	0	0
43	0	0	0	0	1	1	0	0	0	0	0	0
45	0	0	0	0	0	0	0	0	0	0	0	small blue round cells
47	0	0	0	0	1	1	1	0	0	0	0	0
48	0	0	0	0	1	1	1	0	0	0	0	0
49	0	0	0	0	1	1	1	0	0	0	0	0
5	0	0	0	0	1	0	0	0	0	0	0	0
51	0	0	1	1	1	0	0	0	0	0	0	0
52	1	0	0	1	0	0	0	0	0	0	0	0
53	0	0	0	0	1	1	1	1	0	0	0	0
54	1	0	0	1	0	0	0	0	0	1?	0	0
55	0	0	0	0	1	1	0	0	0	0	0	0
56	0	0	0	0	1	1	0	0	0	0	0	0
57	1	0	0	0	0	0	0	0	0	0	0	Microglandular
58	1	0	0	0	0	0	0	0	0	0	0	0
59	0	0	0	0	1	1	0	0	0	0	0	0
6	0	0	0	0	1	1	0	0	0	0	0	Bubbly
60	0	0	1	1	0	1	0	0	0	0	0	0
61	0	0	1	1	1	0	1	0	0	0	0	0
62	0	0	0	0	1	0	0	0	0	0	0	0
63	1	0	0	0	0	0	0	0	0	0	0	0
64	1	0	0	1	0	0	0	0	0	0	0	intracellular mucin?
65	0	0	0	0	1	1	0	0	0	0	0	0
66	0	0	0	0	0	0	0	0	0	0	0	Tubular
67	0	0	0	1	0	0	0	0	0	0	0	Rhabdoid
68	0	0	0	0	1	1	0	0	0	0	0	0
69	0	0	0	0	1	0	1	1	0	0	0	0
7	0	0	0	0	1	1	0	1	0	0	0	0
70	0	1	0	0	0	0	0	1	0	0	0	0
71	0	0	1	0	0	0	0	1	0	0	0	0
72	0	0	0	0	1	1	1	0	0	0	0	0
73	0	0	0	0	0	1	0	1	0	0	0	0
74	0	1	0	1	0	0	0	0	0	0	0	0
75	0	0	0	0	1	1	0	1	0	0	0	0
76	0	0	0	0	1	1	0	1	0	0	0	0
77	1	0	0	0	0	0	0	0	0	0	1	0
78	1	0	0	0	0	0	0	0	0	0	1	Bubbly
79	0	1	0	1	0	0	0	0	0	0	0	0
8	0	0	0	0	0	0	0	0	0	0	1	0
80	0	0	0	0	1	1	0	0	0	0	0	0
81	1	0	0	0	0	0	0	0	0	0	1	0
82	1	0	0	0	0	0	0	0	0	0	0	Neuroendocrine?
83	0	0	0	0	1	1	0	0	0	0	0	0
84	0	1	1	1	0	0	0	0	0	0	0	Metaplastic transition
85	0	0	0	0	1	1	0	0	0	0	0	0
86	1	0	0	0	0	0	0	0	0	0	1	0
87	1	0	0	0	0	0	0	0	0	0	0	small blue round cells
88	1	1	0	0	0	0	0	0	0	0	0	0
91	1	0	0	1	0	0	0	0	0	0	0	0
N = 80	19	15	10	20	38	34	17	27	2	1	10	0
ratio	0.2375	0.1875	0.125	0.25	0.475	0.425	0.2125	0.3375	0.025	0.0125	0.125	0
percent	TRUE	18.75	12.5	25	47.5	42.5	21.25	33.75	2.5	1.25	12.5	0

## Sheet: histo_raw data (with histology)
TMA ID	Histologu_Subtype	low grade	high grade	sarcomatoid	sheet	squamous cell	myoepithelial	Geographic necrosis	stroma with inflammation	apocrine	Neuroendocrine	Clear cell	ETC
1	SP	0	1	1	1	0	0	0	1	0	0	0	0
10	SR	1	0	0	0	0	0	0	1	1	0	0	0
11		0	1	0	1	0	0	0	1	1	0	0	0
12	SR	0	0	0	0	0	0	0	1	0	0	1	0
13	SR	0	0	0	0	0	1	0	0	0	0	0	0
15	SP	0	1	1	1	0	0	0	1	0	0	0	0
16	SP	0	0	0	0	0	0	1	0	0	0	0	Adenoid cystic?
17	SR	0	0	0	0	1	1	0	0	0	0	0	0
19	SR	0	1	1	0	0	0	0	1	0	0	0	0
2	SP	1	0	0	0	0	0	0	0	0	0	0	0
20	SR	0	1	0	0	0	0	0	1	0	0	0	0
21	SR	0	0	0	0	0	0	0	0	0	0	1	0
22	SR	0	0	0	0	1	1	0	0	0	0	0	0	0	0
23	SR	0	0	0	1	0	1	0	1	0	0	0	0
25	SR	0	0	0	0	1	0	0	1	0	0	0	0
26	SR	0	1	0	1	1	1	1	1	0	0	0	0
27	SR	0	1	1	1	1	0	0	1	0	0	0	0
28	SR	0	0	0	0	1	1	1	0	0	0	0	0
29	SR	0	1	0	1	1	0	0	1	0	0	0	0
3	SP	1	1	0	1	0	0	0	0	0	0	0	0
30	SR	0	0	0	0	1	1	1	1	0	0	0	0
31	SR	0	0	0	0	1	1	1	0	0	0	0	0
33	SR	0	0	0	0	1	1	0	1	0	0	0	0
34	SR	1	0	0	0	0	0	0	0	0	0	1	0
35	SR	0	1	0	0	0	0	1	0	0	0	1	0
36	SR	0	0	0	0	0	1	1	1	0	0	0	0
37		1	0	0	0	0	0	0	0	0	0	1	0
38	SR	0	0	0	0	1	1	1	1	0	0	0	0
39	SR	0	0	0	0	1	1	1	1	0	0	0	0
40		0	0	0	0	1	1	0	0	0	0	0	0
41	SR	0	0	0	0	1	0	1	1	0	0	0	0
42	SR	0	0	1	1	1	1	0	1	0	0	0	0
43	SR	0	0	0	0	1	1	0	0	0	0	0	0
45	SP	0	0	0	0	0	0	0	0	0	0	0	small blue round cells
47	SR	0	0	0	0	1	1	1	0	0	0	0	0
48	SR	0	0	0	0	1	1	1	0	0	0	0	0
49	SR	0	0	0	0	1	1	1	0	0	0	0	0
5	SR	0	0	0	0	1	0	0	0	0	0	0	0
51	SR	0	0	1	1	1	0	0	0	0	0	0	0
52	SR	1	0	0	1	0	0	0	0	0	0	0	0
53	SR	0	0	0	0	1	1	1	1	0	0	0	0
54	SP	1	0	0	1	0	0	0	0	0	1?	0	0
55	SR	0	0	0	0	1	1	0	0	0	0	0	0
56	SR	0	0	0	0	1	1	0	0	0	0	0	0
57	SR	1	0	0	0	0	0	0	0	0	0	0	Microglandular
58	SR	1	0	0	0	0	0	0	0	0	0	0	0
59	SR	0	0	0	0	1	1	0	0	0	0	0	0
6	SR	0	0	0	0	1	1	0	0	0	0	0	Bubbly
60	SR	0	0	1	1	0	1	0	0	0	0	0	0
61	SR	0	0	1	1	1	0	1	0	0	0	0	0
62	SR	0	0	0	0	1	0	0	0	0	0	0	0
63	SP	1	0	0	0	0	0	0	0	0	0	0	0
64		1	0	0	1	0	0	0	0	0	0	0	intracellular mucin?
65	SR	0	0	0	0	1	1	0	0	0	0	0	0
66	SP	0	0	0	0	0	0	0	0	0	0	0	Tubular
67	SP	0	0	0	1	0	0	0	0	0	0	0	Rhabdoid
68	SR	0	0	0	0	1	1	0	0	0	0	0	0
69	SR	0	0	0	0	1	0	1	1	0	0	0	0
7	SR	0	0	0	0	1	1	0	1	0	0	0	0
70	SR	0	1	0	0	0	0	0	1	0	0	0	0
71	SR	0	0	1	0	0	0	0	1	0	0	0	0
72	SR	0	0	0	0	1	1	1	0	0	0	0	0
73	SR	0	0	0	0	0	1	0	1	0	0	0	0
74	SP	0	1	0	1	0	0	0	0	0	0	0	0
75	SR	0	0	0	0	1	1	0	1	0	0	0	0
76	SR	0	0	0	0	1	1	0	1	0	0	0	0
77	SR	1	0	0	0	0	0	0	0	0	0	1	0
78	SR	1	0	0	0	0	0	0	0	0	0	1	Bubbly
79	SP	0	1	0	1	0	0	0	0	0	0	0	0
8	SR	0	0	0	0	0	0	0	0	0	0	1	0
80	SR	0	0	0	0	1	1	0	0	0	0	0	0
81	SR	1	0	0	0	0	0	0	0	0	0	1	0
82	SP	1	0	0	0	0	0	0	0	0	0	0	Neuroendocrine?
83	SR	0	0	0	0	1	1	0	0	0	0	0	0
84	SR	0	1	1	1	0	0	0	0	0	0	0	Metaplastic transition
85	SR	0	0	0	0	1	1	0	0	0	0	0	0
86	SR	1	0	0	0	0	0	0	0	0	0	1	0
87	SP	1	0	0	0	0	0	0	0	0	0	0	small blue round cells
88	SP	1	1	0	0	0	0	0	0	0	0	0	0
91	SP	1	0	0	1	0	0	0	0	0	0	0	0
N = 80		17	15	10	20	38	34	17	27	2	1	10	0
ratio		0.2125	0.1875	0.125	0.25	0.475	0.425	0.2125	0.3375	0.025	0.0125	0.125	0
percent		21.25	18.75	12.5	25	47.5	42.5	21.25	33.75	2.5	1.25	12.5	0
SR= 64		9	8	8	12	38	33	16	25	2	0	9
ratio		0.140625	0.125	0.125	0.1875	0.59375	0.515625	0.25	0.390625	0.03125	0	0.140625
percent		14.0625	12.5	12.5	18.75	59.375	51.5625	25	39.0625	3.125	0	14.0625
SP=16		8	6	2	8	0	0	1	2	0	1	0
ratio		0.5	0.375	0.125	0.5	0	0	0.0625	0.125	0	0.0625	0
percent		50	37.5	12.5	50	0	0	6.25	12.5	0	6.25	0

## Sheet: lineage_markers
gene	lineage	source	doi
Pecam1	endothelial	CellMarkerDB	10.1093/nar/gky900
Epcam	epithelial	CellMarkerDB	10.1093/nar/gky900
Krt5	epithelial	CellMarkerDB	10.1093/nar/gky900
Pdgfra	fibroblast	CellMarkerDB	10.1093/nar/gky900
Ptprc	lymphoid, myeloid	CellMarkerDB	10.1093/nar/gky900
Cd3e	lymphoid	CellMarkerDB	10.1093/nar/gky900
Cd14	myeloid	CellMarkerDB	10.1093/nar/gky900
Cd74	myeloid	CellMarkerDB	10.1093/nar/gky900
Pdgfrb	pverivascular	CellMarkerDB	10.1093/nar/gky900

## Sheet: celltype_markers
gene	lineage	celltype	source	doi
Krt5	epithelial	basal	CellMarkerDB	10.1093/nar/gky900
Krt14	epithelial	basal	CellMarkerDB	10.1093/nar/gky900
Trp63	epithelial	basal	CellMarkerDB	10.1093/nar/gky900
Acta2	epithelial	basal	CellMarkerDB	10.1093/nar/gky900
Mylk	epithelial	basal	CellMarkerDB	10.1093/nar/gky900
Vim	epithelial	basal	CellMarkerDB	10.1093/nar/gky900
Krt19	epithelial	luminal	CellMarkerDB	10.1093/nar/gky900
Krt18	epithelial	luminal	CellMarkerDB	10.1093/nar/gky900
Cd4	lymphoid	CD4 T cell	CellMarkerDB	10.1093/nar/gky900
Trdc	lymphoid	Gamma Delta T Cell
Tcrg-C1	lymphoid	Gamma Delta T Cell
Cd8a	lymphoid	CD8 T cell	CellMarkerDB	10.1093/nar/gky900
Foxp3	lymphoid	Treg	Santegoets et al.	10.1007/s00262-015-1729-x
Cd19	lymphoid	B cell	CellMarkerDB	10.1093/nar/gky900
Cd79b	lymphoid	B cell	CellMarkerDB	10.1093/nar/gky900
Ms4a1	lymphoid	B cell	CellMarkerDB	10.1093/nar/gky900
Gzma	lymphoid	NK cell	CellMarkerDB	10.1093/nar/gky900
Adgre1	myeloid	Macrophage	CellMarkerDB	10.1093/nar/gky900
S100a8	myeloid	Neutrophil	Zhang et al	10.1016/j.cell.2020.03.048
S100a9	myeloid	Neutrophil	Zhang et al	10.1016/j.cell.2020.03.048
Cd209a	myeloid	cDC2	Zhang et al	10.1016/j.cell.2020.03.048
Plac8	myeloid	Monocyte	Zhang et al	10.1016/j.cell.2020.03.048
Ly6c2	myeloid	Monocyte	Zhang et al	10.1016/j.cell.2020.03.048
Clec9a	myeloid	cDC1	Rhodes et al	10.3389/fimmu.2019.01088
Cadm1	myeloid	cDC1	Rhodes et al	10.3389/fimmu.2019.01088

## Sheet: all_clusters_deg
p_val	avg_log2FC	pct.1	pct.2	p_val_adj	cluster	gene
0	3.83188	0.924	0.438	0	1	Apoe
0	3.61274	0.819	0.148	0	1	C1qa
0	3.31353	0.76	0.101	0	1	C1qc
0	3.19326	0.76	0.125	0	1	C1qb
0	3.02012	0.699	0.092	0	1	Ms4a7
0	2.93452	0.866	0.295	0	1	Ctss
0	2.91882	0.888	0.345	0	1	Cd74
0	2.85194	0.837	0.233	0	1	H2-Ab1
0	2.66686	0.643	0.068	0	1	Cx3cr1
0	2.64277	0.822	0.245	0	1	Lyz2
0	2.63676	0.838	0.282	0	1	H2-Aa
0	2.57783	0.753	0.142	0	1	Mpeg1
0	2.43197	0.719	0.203	0	1	Hexb
0	2.41229	0.688	0.101	0	1	Csf1r
0	2.38243	0.701	0.132	0	1	Aif1
0	2.33022	0.616	0.083	0	1	Gatm
0	2.30465	0.692	0.168	0	1	Lgmn
0	2.19782	0.692	0.2	0	1	Ctsc
0	2.16805	0.874	0.549	0	1	Psap
0	2.14057	0.648	0.093	0	1	Cybb
0	2.02127	0.829	0.511	0	1	Ctsb
0	2.0049	0.554	0.062	0	1	Apobec1
0	1.96432	0.54	0.119	0	1	Dab2
0	1.92292	0.579	0.108	0	1	Cxcl16
0	1.90176	0.648	0.274	0	1	Selenop
0	1.8763	0.705	0.31	0	1	Ctsz
0	1.86019	0.468	0.03	0	1	C3ar1
0	1.83812	0.566	0.084	0	1	Pld4
0	1.83782	0.658	0.259	0	1	Grn
0	1.82336	0.475	0.045	0	1	Trem2
0	1.76356	0.622	0.18	0	1	Man2b1
0	1.76087	0.263	0.037	0	1	Mrc1
0	1.71537	0.57	0.148	0	1	Mafb
0	1.70999	0.504	0.102	0	1	Axl
0	1.67447	0.552	0.133	0	1	Unc93b1
0	1.6689	0.442	0.048	0	1	Hpgds
0	1.63857	0.557	0.143	0	1	Sirpa
0	1.63795	0.515	0.121	0	1	Itgb5
0	1.63371	0.35	0.043	0	1	Stab1
0	1.60806	0.614	0.225	0	1	Ctsa
0	1.59144	0.433	0.052	0	1	Lair1
0	1.57685	0.515	0.099	0	1	Cd68
0	1.5539	0.385	0.049	0	1	Cd72
0	1.55356	0.473	0.105	0	1	Gpr65
0	1.53284	0.517	0.138	0	1	Tgfbr1
0	1.50411	0.494	0.105	0	1	H2-DMa
0	1.50108	0.45	0.071	0	1	Ly86
0	1.50065	0.643	0.221	0	1	Zeb2
0	1.48565	0.554	0.127	0	1	Ms4a6c
0	1.4795	0.376	0.03	0	1	Adgre1
0	1.47906	0.368	0.041	0	1	Msr1
0	1.44783	0.343	0.042	0	1	Tmem119
0	1.43064	0.477	0.143	0	1	Abca1
0	1.4204	0.584	0.192	0	1	Ifi30
0	1.39767	0.365	0.047	0	1	Slamf9
0	1.37782	0.395	0.068	0	1	Fcgr2b
0	1.34127	0.503	0.143	0	1	Mef2c
0	1.34034	0.391	0.088	0	1	Slc29a3
0	1.32335	0.357	0.065	0	1	Pou2f2
0	1.3081	0.932	0.664	0	1	Cst3
0	1.27216	0.433	0.119	0	1	Gusb
0	1.27216	0.246	0.021	0	1	Dcstamp
0	1.26484	0.468	0.144	0	1	Hexa
0	1.23894	0.616	0.225	0	1	Fyb
0	1.22907	0.378	0.081	0	1	H2-DMb1
0	1.2259	0.367	0.073	0	1	Gna12
0	1.21139	0.379	0.066	0	1	Clec4a2
0	1.20168	0.324	0.045	0	1	Ppfia4
0	1.19983	0.312	0.043	0	1	Clec4a3
0	1.17309	0.679	0.258	0	1	Lst1
0	1.17027	0.331	0.044	0	1	Rab3il1
0	1.16597	0.256	0.027	0	1	Zmynd15
0	1.13332	0.446	0.111	0	1	Cd300c2
0	1.13168	0.322	0.045	0	1	P2ry6
0	1.1162	0.32	0.06	0	1	Ntpcr
0	1.10215	0.291	0.05	0	1	Cadm1
0	1.08406	0.449	0.1	0	1	Irf8
0	1.05439	0.366	0.082	0	1	Plekho1
0	1.04442	0.324	0.059	0	1	Lat2
0	1.03914	0.361	0.059	0	1	Ms4a6d
0	1.02573	0.927	0.799	0	1	Ftl1
0	0.988059	0.821	0.343	0	1	Fcer1g
0	0.977871	0.26	0.03	0	1	Tmem86a
0	0.967746	0.282	0.035	0	1	Fcgr1
1.16549e-305	0.905031	0.227	0.027	3.76277e-301	1	Itga9
1.26601e-305	1.36116	0.733	0.437	4.08732e-301	1	Npc2
2.37595e-301	1.14805	0.308	0.058	7.67074e-297	1	Pid1
1.79933e-298	1.04148	0.361	0.08	5.80912e-294	1	Itgax
5.36133e-298	1.14913	0.545	0.183	1.73091e-293	1	Tgfbi
9.38672e-298	0.844036	0.834	0.397	3.0305e-293	1	Tyrobp
1.78039e-286	-1.97988	0.394	0.73	5.74798e-282	1	S100a6
3.27229e-286	1.13299	0.356	0.087	1.05646e-281	1	Abhd12
6.31453e-282	0.863989	0.206	0.023	2.03865e-277	1	Slc7a8
1.14755e-279	0.820766	0.201	0.022	3.70485e-275	1	Adap2
2.13796e-275	1.0543	0.304	0.062	6.9024e-271	1	Ccr5
4.35717e-273	1.23193	0.494	0.179	1.40671e-268	1	Ctsh
9.86298e-272	0.696147	0.157	0.011	3.18426e-267	1	Lilra5
2.26399e-271	1.22007	0.435	0.137	7.3093e-267	1	Zfhx3
2.4913e-271	-1.64394	0.401	0.723	8.04316e-267	1	S100a11
9.96976e-271	1.65802	0.414	0.129	3.21874e-266	1	Acp5
1.15265e-267	1.32882	0.615	0.286	3.72133e-263	1	Tmem176a
1.32464e-267	1.0773	0.347	0.089	4.2766e-263	1	Camk1
1.98136e-265	0.623393	0.137	0.007	6.39682e-261	1	Kcnj10
4.33714e-265	1.52445	0.222	0.031	1.40025e-260	1	Pf4
1.56263e-264	1.05914	0.76	0.41	5.04494e-260	1	Laptm5
3.47401e-263	1.18659	0.332	0.081	1.12159e-258	1	Ckb
1.5797e-260	0.991846	0.285	0.057	5.10005e-256	1	Cd86
9.8019e-259	1.41353	0.247	0.042	3.16454e-254	1	Ccl12
2.36771e-256	0.982638	0.264	0.05	7.64415e-252	1	Lacc1
5.79953e-256	0.94502	0.307	0.067	1.87238e-251	1	Prkcb
4.02904e-254	0.938589	0.38	0.104	1.30078e-249	1	Csf2ra
1.26684e-253	1.14965	0.458	0.161	4.08998e-249	1	Gns
9.47753e-252	1.09152	0.342	0.089	3.05982e-247	1	Sdc3
1.06966e-251	1.21383	0.493	0.194	3.45341e-247	1	Snx5
6.48702e-251	0.730665	0.189	0.022	2.09433e-246	1	Slc37a2
1.3313e-249	0.919485	0.149	0.011	4.2981e-245	1	Gdf3
2.40249e-248	0.767085	0.205	0.028	7.75645e-244	1	Tifab
4.06785e-248	0.790939	0.437	0.129	1.31331e-243	1	Fcgr3
8.63211e-248	1.03884	0.525	0.195	2.78688e-243	1	Cyth4
1.46217e-247	1.32611	0.574	0.236	4.7206e-243	1	Rgs1
1.1221e-242	0.460043	0.971	0.921	3.62271e-238	1	Fth1
2.34838e-242	0.916874	0.215	0.033	7.58175e-238	1	Gpr34
2.71201e-242	0.930873	0.376	0.106	8.75571e-238	1	Nckap1l
1.33815e-238	1.13508	0.323	0.085	4.32023e-234	1	Arsb
1.7065e-236	0.775774	0.173	0.019	5.50944e-232	1	Cacna1d
5.07145e-236	1.17501	0.674	0.381	1.63732e-231	1	Lamp1
5.75034e-233	0.889572	0.201	0.029	1.8565e-228	1	Clec4a1
1.01191e-231	0.809994	0.318	0.076	3.26694e-227	1	Havcr2
6.54503e-231	-1.75247	0.536	0.739	2.11306e-226	1	Tmsb10
2.83797e-229	0.866715	0.22	0.037	9.1624e-225	1	Fgd2
5.81502e-228	1.21273	0.616	0.317	1.87738e-223	1	Tmem176b
2.46222e-224	0.881848	0.22	0.038	7.94926e-220	1	Cebpa
6.70228e-224	1.0548	0.32	0.087	2.16383e-219	1	Rassf4
2.88324e-223	1.02437	0.331	0.092	9.30855e-219	1	Myo5a
1.03909e-221	1.04144	0.399	0.134	3.35469e-217	1	Pea15a
2.06333e-221	0.919074	0.302	0.076	6.66147e-217	1	Ighm
3.44719e-221	1.02538	0.501	0.201	1.11293e-216	1	Rgs10
2.65919e-219	0.93145	0.378	0.116	8.5852e-215	1	Otulinl
4.58267e-217	0.802237	0.199	0.031	1.47952e-212	1	E230029C05Rik
1.23043e-214	0.892775	0.138	0.012	3.97243e-210	1	Fcrls
5.38696e-212	0.769828	0.211	0.037	1.73918e-207	1	Blnk
3.62221e-211	1.10291	0.688	0.387	1.16943e-206	1	Cd63
7.75661e-211	1.02613	0.75	0.503	2.50422e-206	1	Cyba
2.39621e-209	0.942208	0.349	0.103	7.73615e-205	1	Tm6sf1
1.66714e-208	0.529068	0.125	0.009	5.38235e-204	1	Gm10134
1.77571e-208	1.00526	0.422	0.149	5.73289e-204	1	Fermt3
2.77961e-206	1.06112	0.71	0.45	8.97398e-202	1	Ucp2
1.17694e-204	0.859449	0.236	0.05	3.79974e-200	1	Slc8a1
4.34662e-203	1.04277	0.243	0.051	1.40331e-198	1	Cd83
4.57747e-203	1.04195	0.478	0.203	1.47784e-198	1	Creg1
3.42657e-197	0.861354	0.233	0.051	1.10627e-192	1	Tmcc3
1.93615e-193	0.980671	0.342	0.11	6.25087e-189	1	Rap2a
1.93961e-192	0.889761	0.552	0.245	6.26203e-188	1	Lyn
9.26979e-191	0.751428	0.985	0.933	2.99275e-186	1	Tmsb4x
1.74664e-188	0.736994	0.207	0.04	5.63902e-184	1	Pdgfb
3.63575e-188	0.664445	0.439	0.155	1.1738e-183	1	Pla2g7
4.07034e-187	0.592222	0.493	0.186	1.31411e-182	1	Spi1
5.80453e-187	0.921234	0.287	0.082	1.87399e-182	1	Cttnbp2nl
2.93279e-185	0.615038	0.147	0.019	9.4685e-181	1	Prune2
4.75178e-184	0.82966	0.271	0.072	1.53411e-179	1	Nceh1
6.3978e-182	0.939418	0.263	0.069	2.06553e-177	1	Frmd4b
1.40002e-179	0.644579	0.177	0.03	4.51995e-175	1	Pla2g15
3.12119e-179	0.657869	0.388	0.129	1.00768e-174	1	Itgam
1.40078e-177	0.668837	0.33	0.1	4.52243e-173	1	Lpcat2
5.67612e-177	0.985675	0.238	0.056	1.83253e-172	1	H2-Eb1
5.39059e-176	0.680185	0.199	0.04	1.74035e-171	1	Hvcn1
7.16744e-176	1.25817	0.627	0.358	2.31401e-171	1	Lgals3
3.98258e-175	0.787554	0.253	0.066	1.28578e-170	1	Tep1
5.0812e-172	0.857993	0.361	0.132	1.64047e-167	1	Hebp1
1.21878e-171	0.968554	0.456	0.198	3.93483e-167	1	Epb41l2
1.43725e-170	0.911468	0.224	0.052	4.64016e-166	1	Ciita
8.90242e-170	0.740706	0.186	0.036	2.87415e-165	1	Tnfrsf11a
2.40459e-169	0.726236	0.3	0.09	7.76323e-165	1	Evi2a
4.05351e-168	0.54246	0.126	0.014	1.30867e-163	1	Abcc3
7.40111e-168	0.903256	0.417	0.167	2.38945e-163	1	Prkcd
3.47212e-166	0.444317	0.165	0.027	1.12097e-161	1	Arl11
8.43819e-166	0.599085	0.136	0.018	2.72427e-161	1	Apoc2
1.47637e-165	0.548952	0.259	0.067	4.76646e-161	1	Slc11a1
1.52275e-163	1.69723	0.145	0.021	4.9162e-159	1	Mmp12
1.20765e-162	0.636127	0.305	0.093	3.8989e-158	1	Hck
1.57891e-162	0.836056	0.572	0.292	5.09751e-158	1	Efhd2
2.438e-161	0.936437	0.407	0.172	7.8711e-157	1	Cyfip1
3.01952e-160	0.869982	0.2	0.044	9.74853e-156	1	Plau
3.1073e-159	0.789691	0.316	0.109	1.00319e-154	1	Asah1
3.39296e-159	0.607347	0.147	0.023	1.09542e-154	1	Tnfsf13b
4.25097e-159	0.691114	0.692	0.454	1.37243e-154	1	Atp6v0c
1.02002e-156	0.520833	0.206	0.046	3.29312e-152	1	Scimp
1.91675e-156	0.777975	0.849	0.708	6.18822e-152	1	Itm2b
8.26655e-156	0.922708	0.658	0.398	2.66886e-151	1	Pmepa1
3.8827e-154	0.655875	0.248	0.067	1.25353e-149	1	Pirb
4.87786e-154	0.764599	0.43	0.181	1.57482e-149	1	Gngt2
1.18009e-153	0.765406	0.463	0.198	3.80994e-149	1	Bcl2a1b
6.03194e-153	0.643303	0.194	0.043	1.94741e-148	1	Npl
1.22956e-152	0.915152	0.589	0.345	3.96963e-148	1	Gdi2
4.63594e-150	0.635027	0.237	0.064	1.49671e-145	1	Il10ra
5.52697e-150	0.744656	0.21	0.052	1.78438e-145	1	Lhfpl2
1.048e-149	0.662485	0.217	0.054	3.38347e-145	1	2022-03-01
5.20125e-148	0.973096	0.266	0.084	1.67922e-143	1	Pltp
3.3702e-146	0.533617	0.208	0.051	1.08807e-141	1	Milr1
3.43063e-145	-1.29412	0.077	0.349	1.10758e-140	1	Nedd4
9.36981e-145	0.668229	0.215	0.057	3.02504e-140	1	Lmo2
1.5638e-144	0.731465	0.214	0.056	5.04873e-140	1	Acp2
2.98747e-144	1.01091	0.631	0.392	9.64506e-140	1	Serinc3
5.11149e-144	0.532172	0.141	0.024	1.65024e-139	1	Cmklr1
1.60202e-142	0.393554	0.448	0.183	5.17213e-138	1	Ncf2
8.47336e-142	0.540559	0.106	0.012	2.73562e-137	1	Arhgap19
3.88974e-141	0.633071	0.191	0.046	1.2558e-136	1	Tmem106a
1.71791e-140	0.853582	0.316	0.119	5.54627e-136	1	Blvrb
3.18733e-140	0.708315	0.213	0.056	1.02903e-135	1	Ifi207
3.25788e-139	0.458125	0.107	0.012	1.05181e-134	1	Tlr7
5.65928e-138	0.481888	0.133	0.022	1.8271e-133	1	Cd180
1.73949e-134	0.847991	0.445	0.22	5.61593e-130	1	Ifnar2
3.90521e-134	0.817465	0.351	0.144	1.2608e-129	1	Ifnar1
5.18292e-134	0.648053	0.18	0.043	1.67331e-129	1	Tbc1d9
4.48684e-133	0.789935	0.276	0.096	1.44857e-128	1	Ptprj
7.00218e-133	0.615419	0.142	0.026	2.26065e-128	1	Abca9
9.37527e-133	0.888167	0.551	0.334	3.0268e-128	1	Akr1a1
1.86902e-132	0.816207	0.281	0.1	6.03413e-128	1	P2rx4
2.17166e-132	0.891791	0.368	0.161	7.01119e-128	1	Ehd4
2.54531e-132	0.670004	0.528	0.269	8.21753e-128	1	Gm2a
5.6838e-132	0.704542	0.373	0.153	1.83502e-127	1	Inpp5d
1.03732e-131	0.593392	0.195	0.05	3.34898e-127	1	Irf5
1.37292e-131	0.390154	0.106	0.013	4.43248e-127	1	P2ry12
3.79328e-131	0.481763	0.149	0.029	1.22466e-126	1	Klra2
1.60923e-129	0.932172	0.506	0.279	5.1954e-125	1	Qk
2.09991e-129	0.889027	0.517	0.282	6.77955e-125	1	Mef2a
6.71735e-129	0.753418	0.29	0.106	2.1687e-124	1	Glul
2.21026e-128	0.835309	0.496	0.273	7.13583e-124	1	Erp29
8.25978e-127	0.525954	0.178	0.042	2.66667e-122	1	Dok3
2.1732e-126	0.336497	0.471	0.203	7.01618e-122	1	Lilrb4a
3.94638e-126	0.602823	0.163	0.037	1.27409e-121	1	Galc
5.61746e-126	-0.633367	0.567	0.263	1.8136e-121	1	Wfdc17
1.44393e-124	0.562036	0.192	0.049	4.66173e-120	1	Plxnc1
4.29751e-124	0.432665	0.313	0.113	1.38745e-119	1	Ncf1
7.24258e-124	0.484398	0.159	0.035	2.33827e-119	1	Dtx4
8.95643e-124	0.480146	0.104	0.014	2.89158e-119	1	Tbxas1
2.22925e-123	0.675259	0.449	0.213	7.19715e-119	1	AU020206
6.36397e-123	0.575915	0.341	0.134	2.05461e-118	1	Ms4a6b
6.54093e-123	0.428335	0.294	0.101	2.11174e-118	1	Cd33
2.8795e-122	0.680749	0.334	0.134	9.29646e-118	1	Pip4k2a
1.18557e-121	0.786946	0.614	0.392	3.82761e-117	1	Capza2
1.56726e-121	0.788088	0.273	0.101	5.05989e-117	1	Dnajb14
2.56042e-121	0.751269	0.383	0.167	8.26633e-117	1	Runx3
6.88136e-121	0.698613	0.345	0.138	2.22165e-116	1	Gpr183
2.76757e-120	0.470721	0.132	0.025	8.9351e-116	1	Rapsn
4.74395e-120	-1.03049	0.264	0.524	1.53158e-115	1	Ahnak
5.81334e-120	0.747156	0.312	0.125	1.87684e-115	1	Gltp
2.41267e-119	0.706985	0.214	0.066	7.7893e-115	1	Atp13a2
4.21483e-119	0.60361	0.494	0.249	1.36076e-114	1	Kctd12
7.58671e-119	0.633527	0.172	0.043	2.44937e-114	1	Ccl9
1.47896e-118	0.590732	0.383	0.166	4.77481e-114	1	Vsir
2.11474e-118	0.462102	0.125	0.022	6.82743e-114	1	Lyl1
1.3783e-117	0.466832	0.128	0.024	4.44984e-113	1	B3gnt8
5.98027e-117	0.860396	0.344	0.152	1.93073e-112	1	Lgals3bp
8.65054e-117	0.559221	0.144	0.031	2.79283e-112	1	Amz1
3.48872e-116	0.772448	0.296	0.118	1.12633e-111	1	Mfsd1
2.55718e-115	0.485879	0.253	0.083	8.25584e-111	1	Cd300a
3.41351e-115	0.801323	0.46	0.244	1.10205e-110	1	Anxa5
6.89457e-114	0.655615	0.236	0.081	2.22591e-109	1	Cndp2
9.70422e-114	0.69232	0.595	0.363	3.13301e-109	1	Cotl1
6.05449e-113	0.477429	0.137	0.029	1.95469e-108	1	Cln8
8.29116e-112	0.545842	0.173	0.046	2.6768e-107	1	Sh3bp2
8.79804e-112	0.513983	0.167	0.043	2.84045e-107	1	Renbp
4.41019e-111	0.729279	0.297	0.121	1.42383e-106	1	Arhgap17
5.05472e-111	0.623193	0.874	0.77	1.63192e-106	1	H2-D1
2.03826e-110	0.689308	0.318	0.133	6.58053e-106	1	Bmp2k
2.05272e-110	0.690149	0.296	0.121	6.62722e-106	1	Tpp1
3.34387e-109	0.527376	0.202	0.061	1.07957e-104	1	Tnfaip8l2
3.35807e-109	0.562558	0.153	0.038	1.08415e-104	1	Daglb
5.22015e-109	0.567916	0.163	0.042	1.68532e-104	1	Fmn1
7.53049e-109	0.81592	0.332	0.147	2.43122e-104	1	Sash1
2.73817e-108	0.553042	0.328	0.136	8.84018e-104	1	Arrb2
3.08102e-108	0.615988	0.52	0.286	9.94709e-104	1	Fam49b
6.97179e-108	0.815906	0.246	0.091	2.25084e-103	1	Tanc2
3.01649e-107	0.655295	0.2	0.061	9.73874e-103	1	Tent5c
4.27e-107	0.639339	0.29	0.111	1.37857e-102	1	Ccl4
8.12954e-107	0.645209	0.387	0.183	2.62462e-102	1	Soat1
2.82066e-106	0.707386	0.491	0.26	9.10652e-102	1	Ifi27l2a
7.14916e-106	0.64115	0.224	0.077	2.30811e-101	1	Dhrs3
8.40616e-106	0.739575	0.356	0.167	2.71393e-101	1	Scarb2
9.88566e-105	0.501959	0.9	0.817	3.19159e-100	1	B2m
1.32969e-104	0.557477	0.172	0.048	4.29291e-100	1	Fgd4
3.09435e-104	0.594084	0.117	0.023	9.99011e-100	1	Cacna1a
3.99175e-104	0.542555	0.152	0.038	1.28874e-99	1	Rasa4
4.62469e-104	0.517641	0.42	0.206	1.49308e-99	1	Skap2
6.64009e-104	0.481921	0.105	0.018	2.14375e-99	1	Mertk
1.36865e-103	-1.38219	0.063	0.269	4.41868e-99	1	Ets1
2.96671e-103	-1.24762	0.056	0.265	9.57802e-99	1	Nfib
3.04774e-103	0.453647	0.157	0.04	9.83964e-99	1	I830077J02Rik
1.03824e-102	0.454872	0.103	0.018	3.35196e-98	1	Arhgap22
1.08722e-102	0.44327	0.163	0.043	3.5101e-98	1	Btk
6.15249e-102	0.602417	0.262	0.1	1.98633e-97	1	Slc43a2
6.71062e-102	-1.13096	0.019	0.207	2.16652e-97	1	Ablim1
7.34621e-102	0.456658	0.104	0.018	2.37173e-97	1	Ptpro
8.97616e-102	0.489562	0.144	0.035	2.89795e-97	1	Slc7a7
4.20017e-101	0.672118	0.292	0.12	1.35602e-96	1	Nrp1
4.97187e-101	0.315523	0.176	0.049	1.60517e-96	1	Tlr13
2.34976e-100	0.34926	0.116	0.022	7.58619e-96	1	P2ry13
2.77426e-100	0.630619	0.163	0.045	8.95668e-96	1	Gpr141
7.41937e-100	-1.24329	0.323	0.516	2.39535e-95	1	S100a10
2.57789e-98	0.882726	0.219	0.077	8.32273e-94	1	Vcam1
1.87319e-97	0.404137	0.304	0.122	6.04761e-93	1	Slc15a3
1.22237e-96	0.642847	0.255	0.097	3.94643e-92	1	Tlr2
1.35691e-96	0.618197	0.243	0.093	4.38079e-92	1	Acer3
2.43322e-96	-2.24553	0.121	0.332	7.85565e-92	1	Igfbp5
2.58963e-96	0.655577	0.444	0.236	8.36062e-92	1	Tgfb1
4.14909e-96	0.736366	0.588	0.406	1.33953e-91	1	Clta
6.74118e-96	0.664786	0.198	0.067	2.17639e-91	1	Extl3
1.24242e-95	-2.01975	0.095	0.305	4.01117e-91	1	Lcn2
5.48499e-95	0.586686	0.449	0.238	1.77083e-90	1	Arl4c
1.30835e-94	-1.16438	0.046	0.24	4.22399e-90	1	Cald1
1.91007e-94	0.457942	0.135	0.034	6.16665e-90	1	Hfe
2.11643e-94	0.665459	0.327	0.152	6.83288e-90	1	Lipa
3.02445e-94	0.625935	0.7	0.537	9.76442e-90	1	Gpx1
3.02768e-94	0.64779	0.689	0.517	9.77487e-90	1	Atox1
5.2956e-94	0.785027	0.532	0.334	1.70969e-89	1	BC005537
9.40155e-94	0.334238	0.213	0.073	3.03529e-89	1	Naaa
1.06885e-93	-0.928857	0.101	0.311	3.45077e-89	1	Pdcd4
1.17633e-93	0.683501	0.351	0.17	3.79777e-89	1	Adam17
6.33689e-93	0.685764	0.545	0.351	2.04586e-88	1	Arhgdia
7.11698e-93	0.525908	0.224	0.081	2.29772e-88	1	Fes
1.21529e-92	0.607043	0.288	0.123	3.92356e-88	1	Abcg1
1.86881e-92	0.666356	0.625	0.427	6.03346e-88	1	Atp2b1
3.21761e-92	0.59626	0.187	0.06	1.03881e-87	1	Cfp
4.21339e-92	-2.52274	0.105	0.298	1.36029e-87	1	Sparc
8.02106e-92	0.435018	0.118	0.026	2.5896e-87	1	Mfsd12
1.1812e-91	0.5362	0.167	0.051	3.8135e-87	1	Tnfsf13
2.302e-91	0.407676	0.233	0.082	7.43201e-87	1	C5ar1
4.28924e-91	0.647369	0.325	0.155	1.38478e-86	1	Rnf130
7.47902e-91	0.502281	0.195	0.066	2.4146e-86	1	Parvg
1.0389e-90	0.333428	0.173	0.052	3.3541e-86	1	Lrrc25
1.20645e-90	0.413541	0.505	0.276	3.89504e-86	1	Gdpd3
1.79598e-90	0.412733	0.461	0.243	5.79833e-86	1	Rgs2
1.79969e-90	-1.53003	0.024	0.196	5.8103e-86	1	Cd3g
2.92425e-90	0.690568	0.361	0.179	9.44096e-86	1	Dleu2
5.79022e-90	-1.34123	0.024	0.196	1.86937e-85	1	Cd3e
8.46127e-90	-0.314458	0.53	0.278	2.73172e-85	1	Trf
2.38356e-89	0.413074	0.383	0.18	7.69532e-85	1	Lrp1
1.33895e-88	0.669469	0.511	0.308	4.32282e-84	1	Nfe2l2
2.50554e-88	0.577091	0.674	0.46	8.08915e-84	1	Sat1
9.21042e-88	0.572096	0.224	0.086	2.97358e-83	1	Adam15
1.27652e-87	0.685489	0.293	0.138	4.12126e-83	1	Rtcb
2.61395e-87	0.597807	0.193	0.067	8.43915e-83	1	Wdfy3
3.25734e-86	0.667982	0.513	0.327	1.05163e-81	1	Atp6v0b
1.20619e-85	0.492247	0.125	0.031	3.89418e-81	1	Syngr1
1.54198e-85	0.421561	0.148	0.042	4.97829e-81	1	Tmem37
2.69102e-85	0.551305	0.217	0.079	8.68797e-81	1	Lpl
3.19792e-85	0.578926	0.151	0.045	1.03245e-80	1	Ophn1
9.31243e-85	0.440327	0.636	0.378	3.00652e-80	1	Coro1a
3.26176e-84	0.546522	0.224	0.086	1.05306e-79	1	Atp8a1
3.78666e-84	0.605161	0.608	0.401	1.22252e-79	1	Ptms
4.02212e-84	0.934533	0.322	0.158	1.29854e-79	1	Hspa1a
4.8227e-84	0.497251	0.266	0.113	1.55701e-79	1	Il10rb
7.53278e-84	0.46898	0.183	0.061	2.43196e-79	1	Nrros
1.11166e-83	0.517815	0.241	0.096	3.589e-79	1	Creb5
1.34757e-83	-1.86341	0.047	0.222	4.35065e-79	1	Igfbp7
6.96546e-83	0.617549	0.37	0.191	2.2488e-78	1	Dst
1.09425e-82	-1.21366	0.048	0.22	3.53279e-78	1	Cd24a
1.48204e-82	-4.44665	0.065	0.238	4.78476e-78	1	S100a8
1.8863e-82	1.40799	0.285	0.139	6.08991e-78	1	Polr2l
3.04185e-82	0.381398	0.139	0.039	9.82061e-78	1	Pkib
5.93006e-82	0.662136	0.397	0.221	1.91452e-77	1	Itm2c
1.27987e-81	0.340979	0.104	0.023	4.13204e-77	1	Gm44751
3.03888e-81	0.604776	0.191	0.07	9.81102e-77	1	Frmd4a
3.95994e-81	0.585348	0.3	0.142	1.27847e-76	1	Ifngr2
2.74397e-80	0.450471	0.156	0.049	8.8589e-76	1	Tnfrsf13b
4.06117e-80	-1.33095	0.026	0.182	1.31115e-75	1	Cd3d
4.81315e-80	-2.27077	0.043	0.21	1.55393e-75	1	Ctla2a
5.963e-80	0.515914	0.205	0.079	1.92515e-75	1	Bmyc
1.22088e-79	0.516193	0.159	0.051	3.9416e-75	1	Grk3
1.725e-79	0.388109	0.316	0.145	5.56917e-75	1	Cd84
1.73738e-79	-0.568437	0.521	0.272	5.60914e-75	1	Cd14
1.87769e-79	0.615526	0.485	0.297	6.06211e-75	1	Rbpj
4.84522e-79	0.608083	0.404	0.222	1.56428e-74	1	Slc6a6
5.99539e-79	0.604515	0.225	0.093	1.93561e-74	1	Plxnb2
9.29156e-79	-0.531464	0.927	0.951	2.99978e-74	1	Tpt1
1.62175e-78	0.4661	0.187	0.067	5.23582e-74	1	Abi3
1.75247e-78	-1.40322	0.087	0.262	5.65784e-74	1	Ly6a
8.66797e-78	0.681425	0.444	0.265	2.79845e-73	1	Ywhah
1.01513e-77	0.583342	0.236	0.1	3.27734e-73	1	Tns3
1.46139e-77	0.632089	0.486	0.289	4.71809e-73	1	Cd81
9.07981e-77	0.619472	0.232	0.099	2.93142e-72	1	Mapk14
1.73005e-76	0.443449	0.149	0.047	5.58545e-72	1	Zfp385a
1.84025e-76	0.479927	0.137	0.04	5.94125e-72	1	Adgrg5
3.59128e-76	0.438533	0.127	0.036	1.15944e-71	1	Slc38a6
4.94231e-76	-1.02678	0.015	0.161	1.59563e-71	1	Thy1
6.22185e-76	-1.2501	0.027	0.179	2.00872e-71	1	Trbc2
3.24403e-75	-1.0165	0.016	0.16	1.04734e-70	1	Ptprcap
3.46293e-75	0.540343	0.738	0.609	1.11801e-70	1	Cfl1
4.73507e-75	-1.46398	0.113	0.28	1.52872e-70	1	Ltb
7.23324e-75	-0.862727	0.517	0.676	2.33525e-70	1	Btg1
8.97402e-75	0.365751	0.211	0.081	2.89726e-70	1	Vav1
2.19334e-74	0.576735	0.241	0.106	7.08118e-70	1	Tcirg1
2.63272e-74	-0.916296	0.239	0.422	8.49974e-70	1	Anxa2
2.64628e-74	0.549425	0.246	0.106	8.54351e-70	1	Plxnd1
2.62807e-73	0.300618	0.108	0.026	8.48473e-69	1	Naip2
2.64582e-73	0.533549	0.276	0.131	8.54203e-69	1	Sec14l1
3.19484e-73	0.377654	0.11	0.028	1.03145e-68	1	Tifa
3.72217e-73	0.41083	0.939	0.794	1.2017e-68	1	mt-Co3
5.98846e-73	0.459121	0.167	0.059	1.93337e-68	1	Tor3a
7.49099e-73	-1.56459	0.032	0.181	2.41847e-68	1	Lrg1
8.63653e-73	0.384321	0.279	0.128	2.7883e-68	1	Abr
1.54462e-72	0.472391	0.739	0.605	4.98681e-68	1	Cdc42
4.24027e-72	0.47556	0.143	0.045	1.36897e-67	1	Sowahc
4.56416e-72	0.51492	0.18	0.067	1.47354e-67	1	Dram2
4.56627e-72	-1.19956	0.061	0.22	1.47422e-67	1	Serpinh1
4.76269e-72	0.464728	0.347	0.176	1.53763e-67	1	Hcls1
7.56839e-72	0.588784	0.198	0.078	2.44345e-67	1	Hps3
7.70546e-72	-1.7357	0.018	0.158	2.48771e-67	1	Fstl1
8.05024e-72	-2.85373	0.083	0.246	2.59902e-67	1	Col1a2
9.3668e-72	0.608608	0.292	0.147	3.02407e-67	1	Scamp2
1.34554e-71	0.656285	0.523	0.353	4.34407e-67	1	Rab14
1.84568e-71	0.5412	0.336	0.177	5.95879e-67	1	Lgals9
2.09697e-71	-0.543009	0.894	0.922	6.77008e-67	1	Rps27
2.11743e-71	0.569541	0.297	0.148	6.83611e-67	1	Taok3
3.65917e-71	0.478883	0.196	0.078	1.18136e-66	1	Dnase2a
5.19384e-71	-1.85639	0.036	0.184	1.67683e-66	1	Aebp1
6.37885e-71	0.612857	0.426	0.258	2.05941e-66	1	M6pr
8.02638e-71	-0.64495	0.013	0.151	2.59132e-66	1	Fermt2
9.06085e-71	0.526237	0.211	0.088	2.9253e-66	1	Npc1
1.66021e-70	-2.45766	0.049	0.202	5.36e-66	1	Dcn
2.53481e-70	0.560268	0.166	0.06	8.18365e-66	1	Rab7b
3.5962e-70	0.489749	0.171	0.063	1.16103e-65	1	Rp2
5.6752e-70	0.419351	0.133	0.041	1.83224e-65	1	Slc35f6
5.83334e-70	0.39033	0.242	0.104	1.88329e-65	1	Myo1f
8.41599e-70	0.418553	0.154	0.052	2.7171e-65	1	Dclre1c
9.62828e-70	0.389235	0.361	0.186	3.10849e-65	1	Mmp14
2.58047e-69	0.492484	0.687	0.503	8.33106e-65	1	Rrbp1
3.36861e-69	-1.19436	0.018	0.153	1.08756e-64	1	Cxcr6
4.46676e-69	-0.712944	0.039	0.19	1.44209e-64	1	Mast4
4.62076e-69	0.66669	0.678	0.515	1.49181e-64	1	Prdx1
4.91789e-69	-0.961306	0.016	0.151	1.58774e-64	1	Bcl11b
1.48358e-68	0.452964	0.137	0.044	4.78974e-64	1	Man1c1
3.24509e-68	-1.01505	0.104	0.27	1.04768e-63	1	Nudt4
3.28672e-68	-4.3125	0.076	0.227	1.06112e-63	1	S100a9
6.01968e-68	0.483096	0.217	0.092	1.94345e-63	1	Dock4
7.11385e-68	0.525956	0.169	0.062	2.2967e-63	1	Nrp2
7.47573e-68	-0.65757	0.014	0.146	2.41354e-63	1	S100a16
8.8318e-68	0.459464	0.17	0.064	2.85135e-63	1	Mvb12b
1.0304e-67	0.353628	0.179	0.066	3.32666e-63	1	BC028528
1.31243e-67	0.758886	0.519	0.358	4.2372e-63	1	Cltc
2.11137e-67	0.402876	0.145	0.049	6.81655e-63	1	Tnfsf12
2.57045e-67	0.650251	0.145	0.049	8.2987e-63	1	Rasgef1b
4.08449e-67	-0.707623	0.034	0.177	1.31868e-62	1	Spint2
1.10234e-66	-2.9213	0.03	0.17	3.5589e-62	1	G0s2
1.93046e-65	0.557774	0.346	0.193	6.2325e-61	1	Syngr2
2.81711e-65	0.398537	0.612	0.426	9.09502e-61	1	Picalm
3.08735e-65	0.438752	0.18	0.07	9.96752e-61	1	Tec
3.94268e-65	0.360069	0.942	0.799	1.2729e-60	1	mt-Atp6
7.20876e-65	0.49657	0.421	0.246	2.32735e-60	1	Tgfbr2
7.22415e-65	0.375384	0.117	0.035	2.33232e-60	1	P2rx7
8.72402e-65	0.461587	0.143	0.049	2.81655e-60	1	Sesn1
1.35192e-64	0.550891	0.115	0.033	4.36469e-60	1	Clec10a
2.21783e-64	-0.700798	0.025	0.16	7.16026e-60	1	Auts2
2.62741e-64	-0.77913	0.029	0.165	8.48258e-60	1	2022-09-01
2.77476e-64	0.453241	0.169	0.065	8.9583e-60	1	Tmem50b
3.53473e-64	0.413001	0.143	0.049	1.14119e-59	1	Gab2
3.94594e-64	0.426792	0.183	0.073	1.27395e-59	1	Hacd4
4.18711e-64	0.594784	0.216	0.097	1.35181e-59	1	Ap1b1
4.74057e-64	0.586068	0.262	0.13	1.53049e-59	1	Rin2
6.91406e-64	0.545165	0.368	0.215	2.2322e-59	1	Pycard
1.07221e-63	0.517785	0.139	0.046	3.46163e-59	1	Clec12a
4.19317e-63	0.326729	0.376	0.205	1.35377e-58	1	Ptpn6
1.65879e-62	0.504019	0.219	0.099	5.35542e-58	1	Sh3pxd2b
2.29923e-62	-0.710192	0.041	0.18	7.42307e-58	1	Klf9
2.63215e-62	-1.24966	0.051	0.194	8.49791e-58	1	Fxyd3
2.8438e-62	0.385805	0.938	0.803	9.18122e-58	1	mt-Co2
2.91987e-62	-1.01297	0.014	0.136	9.42681e-58	1	Pglyrp1
3.2826e-62	0.341488	0.966	0.943	1.05979e-57	1	Actb
3.44711e-62	0.431169	0.25	0.119	1.1129e-57	1	Twf2
6.43661e-62	-3.03586	0.077	0.222	2.07806e-57	1	Col3a1
6.70678e-62	-1.45133	0.028	0.159	2.16529e-57	1	Col5a2
6.78564e-62	0.484643	0.787	0.652	2.19074e-57	1	H2-K1
1.39378e-61	0.49337	0.305	0.16	4.49983e-57	1	Dock8
2.92e-61	-1.56064	0.024	0.151	9.42721e-57	1	Col4a1
3.32367e-61	0.357565	0.135	0.045	1.07305e-56	1	H2-DMb2
5.16615e-61	0.527986	0.221	0.101	1.66789e-56	1	Mgat4a
6.06848e-61	0.526851	0.295	0.156	1.95921e-56	1	Sgpl1
6.52866e-61	0.545325	0.315	0.168	2.10778e-56	1	Elmo1
7.53463e-61	0.451138	0.524	0.359	2.43256e-56	1	Sdcbp
8.57096e-61	0.368633	0.91	0.76	2.76714e-56	1	mt-Nd1
1.24593e-60	0.396183	0.353	0.194	4.02249e-56	1	Ppt1
2.36375e-60	0.995046	0.602	0.476	7.63136e-56	1	Ctsd
2.36432e-60	-2.61951	0.057	0.193	7.63321e-56	1	Ifitm1
2.85274e-60	-0.71022	0.022	0.147	9.21007e-56	1	Fam102a
3.73227e-60	-0.979132	0.069	0.213	1.20496e-55	1	Rora
3.75478e-60	0.559737	0.29	0.155	1.21223e-55	1	Epn1
4.03988e-60	-0.96408	0.243	0.405	1.30427e-55	1	Cd44
7.09951e-60	-1.30363	0.017	0.138	2.29208e-55	1	Fbn1
9.35783e-60	0.371237	0.138	0.047	3.02118e-55	1	Cysltr1
1.47388e-59	0.403064	0.145	0.053	4.75841e-55	1	Uap1l1
1.69837e-59	0.479612	0.189	0.08	5.48318e-55	1	Camk1d
2.11793e-59	-0.930181	0.015	0.135	6.83773e-55	1	Plpp3
4.69108e-59	-1.19653	0.277	0.428	1.51452e-54	1	Cd9
7.86534e-59	0.491416	0.144	0.052	2.53932e-54	1	Pdgfa
1.03064e-58	0.475	0.126	0.043	3.32742e-54	1	B4galt6
2.91105e-58	-0.575089	0.027	0.153	9.39832e-54	1	Igf2r
2.93738e-58	-0.816768	0.132	0.291	9.48332e-54	1	Bhlhe40
2.93919e-58	-0.616619	0.031	0.161	9.48919e-54	1	Fgfr1
2.97591e-58	0.259792	0.653	0.44	9.60772e-54	1	Marcks
3.96404e-58	-1.08548	0.012	0.127	1.27979e-53	1	Adamts1
4.79678e-58	0.483287	0.214	0.099	1.54864e-53	1	5031439G07Rik
5.54783e-58	0.548329	0.251	0.125	1.79112e-53	1	Mylip
6.65466e-58	0.455765	0.407	0.243	2.14846e-53	1	Ssh2
8.35145e-58	0.421107	0.29	0.15	2.69626e-53	1	Ptpre
2.12942e-57	0.401624	0.188	0.078	6.87482e-53	1	Bcl2a1a
2.64967e-57	-0.876162	0.02	0.141	8.55445e-53	1	Ccn1
4.77124e-57	-0.535929	0.043	0.177	1.54039e-52	1	Sesn3
5.38691e-57	0.440065	0.654	0.506	1.73916e-52	1	Arpc1b
9.71399e-57	-1.16087	0.073	0.214	3.13616e-52	1	Epcam
1.08379e-56	-2.48099	0.09	0.231	3.49902e-52	1	Col1a1
1.10641e-56	0.500813	0.628	0.469	3.57205e-52	1	Actr3
2.53721e-56	0.543591	0.547	0.385	8.19137e-52	1	Tln1
2.61425e-56	0.447769	0.224	0.107	8.44012e-52	1	Myo9b
2.73165e-56	0.398415	0.545	0.366	8.81914e-52	1	Lamp2
3.20417e-56	-0.887286	0.017	0.131	1.03447e-51	1	Itgae
9.85813e-56	0.330661	0.108	0.033	3.1827e-51	1	Hhex
1.38121e-55	-0.546761	0.042	0.171	4.45923e-51	1	4930523C07Rik
1.76647e-55	-0.821822	0.012	0.123	5.70304e-51	1	Il18r1
1.87572e-55	-1.70349	0.024	0.141	6.05577e-51	1	Serping1
2.41055e-55	0.470745	0.423	0.268	7.78245e-51	1	Ptpn1
5.76454e-55	-0.793464	0.024	0.141	1.86108e-50	1	Ppic
6.65671e-55	-0.53	0.802	0.841	2.14912e-50	1	Eif1
7.16547e-55	-1.36406	0.065	0.198	2.31337e-50	1	Chil1
7.61102e-55	0.433197	0.126	0.044	2.45722e-50	1	Slc15a4
7.75819e-55	-1.08415	0.015	0.126	2.50473e-50	1	Abi3bp
8.00722e-55	0.428603	0.241	0.119	2.58513e-50	1	Coro1c
1.10353e-54	0.510183	0.243	0.121	3.56276e-50	1	Cyth1
1.79155e-54	-0.953119	0.069	0.204	5.78402e-50	1	Vps37b
1.8417e-54	-0.8851	0.006	0.11	5.94592e-50	1	Nid1
1.94864e-54	0.374142	0.114	0.037	6.29119e-50	1	Dnase1l1
2.08618e-54	-0.816138	0.029	0.149	6.73525e-50	1	Tm4sf1
2.36022e-54	-0.69958	0.023	0.138	7.61996e-50	1	Gja1
3.60634e-54	0.499264	0.199	0.092	1.16431e-49	1	Arap1
5.38026e-54	0.350728	0.985	0.967	1.73702e-49	1	Rps29
7.02893e-54	0.462327	0.298	0.165	2.26929e-49	1	Rnf13
8.5501e-54	0.504915	0.619	0.466	2.7604e-49	1	Calr
1.23447e-53	0.385297	0.113	0.037	3.98549e-49	1	Arl5c
1.80452e-53	-0.91282	0.371	0.511	5.8259e-49	1	Pnrc1
1.80653e-53	0.542061	0.214	0.104	5.83238e-49	1	Dnmt3a
1.01092e-52	0.494177	0.205	0.097	3.26374e-48	1	Zswim6
2.12529e-52	-1.13623	0.045	0.169	6.86151e-48	1	Krt8
2.51936e-52	0.431053	0.163	0.068	8.13376e-48	1	Zfp710
3.76215e-52	-1.03736	0.038	0.159	1.21461e-47	1	Krt18
5.74406e-52	-0.671029	0.034	0.152	1.85447e-47	1	Slco3a1
6.33047e-52	-0.76086	0.072	0.206	2.04379e-47	1	Sox4
1.4127e-51	-0.440649	0.458	0.255	4.56091e-47	1	Plek
1.60366e-51	0.391277	0.149	0.06	5.17741e-47	1	Dennd1a
1.7794e-51	-1.02876	0.014	0.118	5.74479e-47	1	Icos
2.02923e-51	-0.616948	0.06	0.188	6.55138e-47	1	Fyn
3.38838e-51	0.418725	0.197	0.092	1.09394e-46	1	Rnpep
3.47992e-51	-0.53326	0.017	0.124	1.12349e-46	1	Gata3
3.87873e-51	-0.697627	0.023	0.134	1.25225e-46	1	Itgb7
4.55706e-51	0.568193	0.266	0.146	1.47125e-46	1	Itgav
6.6242e-51	-0.886581	0.011	0.114	2.13862e-46	1	Col5a1
7.6646e-51	-1.67621	0.066	0.191	2.47452e-46	1	Postn
8.48119e-51	-0.76571	0.202	0.348	2.73815e-46	1	Prdx6
1.13605e-50	0.419093	0.133	0.051	3.66773e-46	1	Tle1
1.20126e-50	-0.83953	0.01	0.111	3.87826e-46	1	Fbln2
1.38836e-50	-0.642395	0.009	0.109	4.48233e-46	1	Skap1
1.62084e-50	-1.69421	0.029	0.138	5.23289e-46	1	Hdc
2.42428e-50	-0.352822	0.011	0.112	7.82678e-46	1	Ryk
4.00475e-50	-0.507057	0.017	0.122	1.29293e-45	1	Mllt3
4.40221e-50	-0.442626	0.963	0.985	1.42125e-45	1	Malat1
4.4858e-50	-0.78139	0.012	0.112	1.44824e-45	1	Steap4
4.6289e-50	0.520201	0.341	0.206	1.49444e-45	1	Clic4
5.45065e-50	0.400872	0.404	0.252	1.75974e-45	1	Cpd
6.19588e-50	0.27206	0.129	0.048	2.00034e-45	1	Ftl1-ps1
6.33224e-50	-1.10637	0.017	0.121	2.04436e-45	1	Col4a2
6.72403e-50	-0.676772	0.021	0.127	2.17085e-45	1	F2r
1.17383e-49	-0.422477	0.018	0.123	3.78973e-45	1	Cnn3
1.77905e-49	0.362052	0.213	0.102	5.74365e-45	1	Il6ra
2.06652e-49	-0.725712	0.023	0.128	6.67176e-45	1	Jaml
2.23044e-49	-0.632333	0.148	0.293	7.20097e-45	1	Cd164
2.32927e-49	-1.49573	0.094	0.223	7.52004e-45	1	Mxd1
3.44005e-49	-0.806227	0.022	0.129	1.11062e-44	1	Scd1
4.13137e-49	-1.52144	0.148	0.278	1.33381e-44	1	Samsn1
4.37007e-49	0.623135	0.242	0.131	1.41088e-44	1	Pld3
4.61455e-49	-1.01517	0.006	0.101	1.48981e-44	1	Thbs2
4.62217e-49	0.286775	0.37	0.218	1.49227e-44	1	Rhog
4.90777e-49	0.423409	0.442	0.295	1.58447e-44	1	Pitpna
5.61902e-49	-0.894251	0.026	0.135	1.8141e-44	1	Plet1
6.61305e-49	0.474384	0.264	0.145	2.13502e-44	1	Stx7
6.97805e-49	-1.33782	0.044	0.156	2.25286e-44	1	Igfbp6
7.02946e-49	0.322305	0.157	0.065	2.26946e-44	1	Pnpla7
1.00169e-48	-0.91256	0.018	0.119	3.23394e-44	1	Trac
1.01445e-48	0.309229	0.112	0.038	3.27514e-44	1	Plcb2
1.02311e-48	-0.695963	0.009	0.106	3.3031e-44	1	Cd226
1.21739e-48	0.455966	0.154	0.066	3.93033e-44	1	Fads1
1.28765e-48	-0.6055	0.031	0.142	4.15717e-44	1	Socs2
1.3802e-48	-0.606191	0.047	0.165	4.45597e-44	1	Nedd9
2.21999e-48	-0.799878	0.009	0.105	7.16724e-44	1	Il2rb
2.36828e-48	-0.51166	0.035	0.147	7.64598e-44	1	Crip2
2.71872e-48	-0.461341	0.044	0.161	8.77737e-44	1	Add3
2.74649e-48	0.391538	0.271	0.145	8.86703e-44	1	Prex1
9.41301e-48	-0.679198	0.024	0.13	3.03899e-43	1	Sox9
1.01296e-47	0.464897	0.182	0.086	3.27035e-43	1	Plbd2
1.06773e-47	0.348313	0.114	0.041	3.44718e-43	1	Prxl2b
1.10269e-47	0.371248	0.683	0.554	3.56004e-43	1	Gnai2
1.76088e-47	0.43076	0.159	0.069	5.68499e-43	1	Lpcat1
2.0218e-47	0.389208	0.14	0.057	6.52738e-43	1	Pla2g4a
2.04879e-47	-1.02812	0.028	0.134	6.61453e-43	1	Csf1
2.13948e-47	0.542769	0.276	0.155	6.90731e-43	1	Camk2d
3.24903e-47	0.437526	0.246	0.132	1.04895e-42	1	Atp6v1b2
5.35172e-47	0.375381	0.133	0.053	1.7278e-42	1	Rogdi
6.19515e-47	-0.493897	0.018	0.117	2.0001e-42	1	Arap2
7.41466e-47	0.438388	0.484	0.321	2.39382e-42	1	Emp3
8.26404e-47	0.448685	0.206	0.103	2.66805e-42	1	Rps6ka1
1.04698e-46	-1.64466	0.025	0.126	3.38018e-42	1	Cxcr2
1.11683e-46	-0.502068	0.035	0.144	3.60569e-42	1	Pbx1
1.31404e-46	-1.46001	0.064	0.181	4.24239e-42	1	Hp
1.43641e-46	-0.927711	0.023	0.124	4.63744e-42	1	Col6a1
1.61432e-46	-0.679411	0.019	0.117	5.21183e-42	1	Lat
1.62143e-46	-1.64509	0.019	0.118	5.23479e-42	1	Cpxm1
2.45295e-46	-1.02161	0.018	0.116	7.91934e-42	1	Timp3
2.47104e-46	-0.724304	0.185	0.326	7.97776e-42	1	Actn4
2.70647e-46	0.416866	0.222	0.114	8.73785e-42	1	Dpysl2
2.751e-46	0.376161	0.147	0.061	8.8816e-42	1	Sh2b3
2.81992e-46	0.42231	0.226	0.117	9.10412e-42	1	Itpripl2
3.3788e-46	0.395087	0.159	0.07	1.09084e-41	1	Prcp
4.22714e-46	-0.775751	0.139	0.275	1.36473e-41	1	Sptbn1
5.11035e-46	0.261214	0.96	0.85	1.64988e-41	1	mt-Co1
9.98792e-46	0.501286	0.363	0.231	3.2246e-41	1	Ubl3
1.24228e-45	-1.10971	0.098	0.224	4.01071e-41	1	Lyst
1.27571e-45	-0.431199	0.016	0.114	4.11862e-41	1	Wwtr1
1.48132e-45	0.5313	0.275	0.16	4.78245e-41	1	Ptpra
2.08566e-45	-0.843568	0.202	0.092	6.73355e-41	1	Ccl3
2.15134e-45	-0.861742	0.017	0.114	6.94559e-41	1	Col6a2
2.32716e-45	-0.782667	0.025	0.127	7.51322e-41	1	Cldn7
2.36223e-45	0.389685	0.153	0.066	7.62645e-41	1	Cmtm3
3.3309e-45	-0.880094	0.045	0.155	1.07538e-40	1	Rbp1
3.72511e-45	-1.06441	0.485	0.27	1.20265e-40	1	Il1b
3.85646e-45	0.424709	0.398	0.258	1.24506e-40	1	Grb2
3.87592e-45	-0.529949	0.02	0.118	1.25134e-40	1	Kitl
4.34864e-45	-0.36556	0.011	0.103	1.40396e-40	1	Amotl1
4.81111e-45	-0.651885	0.03	0.134	1.55327e-40	1	Hspb1
5.6003e-45	-0.737453	0.016	0.111	1.80806e-40	1	Lbp
5.90387e-45	0.55034	0.228	0.123	1.90607e-40	1	Spred1
6.46749e-45	-0.883601	0.131	0.262	2.08803e-40	1	Phlda1
8.21843e-45	0.355501	0.188	0.09	2.65332e-40	1	Ttyh3
8.96014e-45	0.324881	0.117	0.044	2.89278e-40	1	Mknk1
9.73581e-45	-0.593024	0.018	0.113	3.14321e-40	1	Cish
9.94123e-45	0.510282	0.226	0.12	3.20953e-40	1	Srgap2
1.05204e-44	-0.358136	0.014	0.108	3.39651e-40	1	Cttn
1.58667e-44	0.362979	0.105	0.037	5.12256e-40	1	Map11
1.80261e-44	0.362014	0.233	0.123	5.81973e-40	1	Arhgef2
2.00243e-44	0.308104	0.112	0.04	6.46484e-40	1	Ms4a4c
2.10177e-44	0.481741	0.567	0.437	6.78558e-40	1	Cox5a
2.61208e-44	-0.351211	0.011	0.101	8.43311e-40	1	Nckap1
2.69682e-44	0.407817	0.136	0.056	8.70668e-40	1	Acox3
2.92619e-44	-1.25187	0.015	0.107	9.4472e-40	1	Serpina3n
3.39526e-44	0.276389	0.134	0.054	1.09616e-39	1	Susd3
4.84379e-44	-0.67497	0.506	0.598	1.56382e-39	1	Jund
6.41224e-44	-0.467916	0.013	0.105	2.07019e-39	1	Tnik
1.3592e-43	0.428069	0.414	0.28	4.38819e-39	1	Arpc4
1.3613e-43	-1.54025	0.084	0.2	4.39495e-39	1	Bgn
1.8203e-43	-0.543326	0.014	0.105	5.87685e-39	1	Cavin3
2.118e-43	0.573897	0.292	0.175	6.83796e-39	1	Ivns1abp
2.21335e-43	0.503583	0.254	0.144	7.1458e-39	1	Snx2
3.6529e-43	-0.484922	0.036	0.14	1.17934e-38	1	Rabgap1l
3.69461e-43	-0.504833	0.062	0.178	1.19281e-38	1	Psip1
3.70931e-43	-1.72291	0.09	0.21	1.19755e-38	1	Slpi
4.49399e-43	-0.382695	0.013	0.104	1.45088e-38	1	Ptprf
5.98398e-43	-0.509266	0.022	0.117	1.93193e-38	1	Prnp
9.20977e-43	0.36656	0.134	0.056	2.97337e-38	1	Stk38l
1.61512e-42	-0.62562	0.333	0.462	5.2144e-38	1	Tax1bp1
1.71116e-42	0.331473	0.108	0.04	5.52447e-38	1	Ptgs1
1.73335e-42	0.433673	0.585	0.451	5.59612e-38	1	Wnk1
1.88218e-42	0.380211	0.23	0.121	6.0766e-38	1	Plekho2
2.36014e-42	0.384526	0.106	0.039	7.61971e-38	1	Snx30
2.57544e-42	0.419652	0.203	0.106	8.31481e-38	1	Sdf2l1
2.64541e-42	-1.5253	0.056	0.163	8.5407e-38	1	Lum
3.53486e-42	0.290987	0.209	0.106	1.14123e-37	1	Epsti1
4.62512e-42	0.485135	0.438	0.305	1.49322e-37	1	Irf2bp2
6.89957e-42	-0.721943	0.017	0.106	2.22753e-37	1	Gas1
8.23399e-42	0.434071	0.198	0.102	2.65834e-37	1	Zmiz2
8.432e-42	0.453316	0.167	0.08	2.72227e-37	1	Specc1
8.86916e-42	-0.95512	0.027	0.121	2.86341e-37	1	Ccdc80
1.26173e-41	-0.603596	0.015	0.105	4.07348e-37	1	Cldn3
1.26449e-41	-0.485055	0.015	0.103	4.08242e-37	1	Col16a1
1.32861e-41	-0.55199	0.024	0.118	4.28942e-37	1	Snhg18
1.40284e-41	0.291979	0.139	0.059	4.52908e-37	1	Gpr137b
1.78461e-41	-0.424072	0.013	0.1	5.76162e-37	1	Egfr
1.82093e-41	0.319805	0.262	0.148	5.87886e-37	1	Il4ra
2.54222e-41	-0.675711	0.27	0.399	8.20756e-37	1	Jak1
2.87651e-41	0.369636	0.106	0.04	9.2868e-37	1	Nfxl1
3.25221e-41	-0.494502	0.188	0.326	1.04998e-36	1	Cbx3
4.46882e-41	0.44116	0.202	0.105	1.44276e-36	1	Rragc
4.50138e-41	0.392439	0.544	0.407	1.45327e-36	1	Rac1
4.83013e-41	0.416722	0.289	0.172	1.55941e-36	1	Qsox1
6.47883e-41	-0.931372	0.144	0.27	2.09169e-36	1	Atp11b
7.58716e-41	-1.87143	0.095	0.211	2.44952e-36	1	Csn3
8.56492e-41	0.397707	0.525	0.393	2.76518e-36	1	Capzb
9.29407e-41	0.332975	0.109	0.042	3.00059e-36	1	Abcd1
1.06824e-40	-1.03762	0.014	0.1	3.44882e-36	1	Cxcl12
1.5229e-40	0.470945	0.302	0.186	4.91668e-36	1	Fcho2
1.89613e-40	-0.670643	0.088	0.206	6.12164e-36	1	Mfge8
3.42151e-40	0.331695	0.129	0.054	1.10463e-35	1	Pde3b
4.01754e-40	0.501661	0.274	0.163	1.29706e-35	1	Gnaq
4.6223e-40	-0.480367	0.677	0.71	1.49231e-35	1	Eef1b2
4.77762e-40	0.4038	0.134	0.058	1.54246e-35	1	Heatr5a
6.0192e-40	-0.954413	0.027	0.119	1.9433e-35	1	Col6a3
6.11909e-40	0.415097	0.252	0.143	1.97555e-35	1	Ccnd1
6.53546e-40	0.411708	0.248	0.143	2.10997e-35	1	Atp6ap1
6.71957e-40	-1.323	0.047	0.145	2.16941e-35	1	Mmp2
6.90677e-40	0.368046	0.141	0.063	2.22985e-35	1	Ppp1r21
7.01019e-40	-0.894418	0.015	0.1	2.26324e-35	1	Trbc1
8.25441e-40	-1.06489	0.021	0.11	2.66493e-35	1	Col12a1
8.9899e-40	-0.336414	0.018	0.106	2.90239e-35	1	Stk39
9.89232e-40	-0.3314	0.016	0.102	3.19373e-35	1	Pdlim1
1.25862e-39	0.329029	0.105	0.04	4.06345e-35	1	Gtf2h2
1.35674e-39	-0.790187	0.021	0.111	4.38025e-35	1	Aqp5
1.63022e-39	-1.24457	0.046	0.145	5.26316e-35	1	Il1r2
2.20083e-39	0.488097	0.389	0.266	7.10539e-35	1	Wasf2
2.63549e-39	-0.577583	0.06	0.167	8.50869e-35	1	D16Ertd472e
3.10156e-39	-0.585791	0.354	0.478	1.00134e-34	1	Dnaja1
3.36863e-39	0.445588	0.189	0.098	1.08756e-34	1	Rreb1
3.54405e-39	0.303318	0.109	0.043	1.1442e-34	1	Tmem141
3.71141e-39	0.408716	0.179	0.089	1.19823e-34	1	Pip5k1c
4.29136e-39	0.460827	0.142	0.065	1.38547e-34	1	Lifr
5.36304e-39	-0.690169	0.02	0.107	1.73146e-34	1	Vcan
6.81589e-39	0.362013	0.163	0.078	2.20051e-34	1	Adcy7
9.69107e-39	-0.559588	0.081	0.195	3.12876e-34	1	Pfkp
1.90523e-38	0.378492	0.451	0.324	6.15103e-34	1	Brk1
2.38638e-38	-1.05828	0.033	0.124	7.70443e-34	1	Ikzf2
2.6086e-38	0.391225	0.228	0.127	8.42186e-34	1	Rap1gds1
2.65028e-38	0.447139	0.242	0.14	8.55644e-34	1	Usp8
4.02321e-38	-0.890786	0.222	0.333	1.29889e-33	1	Emb
5.06233e-38	0.332401	0.332	0.211	1.63437e-33	1	Plin2
7.08239e-38	0.368046	0.157	0.076	2.28655e-33	1	Blvra
1.17514e-37	0.252822	0.902	0.78	3.79394e-33	1	mt-Nd4
1.18138e-37	0.409666	0.181	0.093	3.8141e-33	1	Slc35c2
1.39804e-37	0.324399	0.193	0.1	4.51357e-33	1	Synj1
1.40949e-37	-0.378686	0.021	0.106	4.55054e-33	1	Zfp503
1.57225e-37	0.370692	0.156	0.075	5.07601e-33	1	Plcg2
1.7545e-37	-0.853992	0.039	0.134	5.6644e-33	1	Thbs1
2.06095e-37	0.383224	0.624	0.506	6.65378e-33	1	Arpc5
3.16215e-37	0.445441	0.403	0.279	1.0209e-32	1	Sh3bgrl
3.22248e-37	0.433048	0.219	0.122	1.04038e-32	1	Vps13c
3.40956e-37	0.639632	0.259	0.156	1.10078e-32	1	Hspa1b
3.77946e-37	0.530649	0.242	0.143	1.2202e-32	1	Chd9
5.47637e-37	-0.508591	0.144	0.266	1.76804e-32	1	Senp6
5.5123e-37	-0.618	0.173	0.295	1.77965e-32	1	Tceal9
5.65226e-37	0.465974	0.261	0.156	1.82483e-32	1	Ccdc88a
5.69674e-37	-0.663513	0.087	0.198	1.83919e-32	1	Dusp5
7.38607e-37	-0.910808	0.026	0.112	2.38459e-32	1	Clu
9.26392e-37	0.340587	0.179	0.091	2.99086e-32	1	Hsd17b11
9.75566e-37	0.346901	0.469	0.322	3.14962e-32	1	Ptpn18
1.07501e-36	-1.83678	0.105	0.214	3.47066e-32	1	Wfdc18
1.09291e-36	0.382329	0.212	0.114	3.52846e-32	1	Ap1s2
1.18108e-36	0.403334	0.47	0.339	3.81311e-32	1	Macf1
1.75888e-36	0.334567	0.152	0.072	5.67854e-32	1	Pik3cg
1.9276e-36	-0.721381	0.03	0.118	6.22325e-32	1	Slc12a2
1.968e-36	-0.745728	0.278	0.398	6.3537e-32	1	Id2
2.05657e-36	0.376055	0.205	0.113	6.63965e-32	1	Tgs1
2.65593e-36	0.398869	0.202	0.111	8.57468e-32	1	Vwa5a
3.51409e-36	0.323227	0.129	0.058	1.13452e-31	1	Pisd
3.8922e-36	0.303919	0.124	0.053	1.2566e-31	1	Lrmp
4.03445e-36	-1.27923	0.376	0.481	1.30252e-31	1	Cebpb
4.21129e-36	0.422287	0.219	0.123	1.35961e-31	1	Cep170
5.85495e-36	-0.497347	0.043	0.137	1.89027e-31	1	Zeb1
6.0186e-36	-0.545903	0.026	0.11	1.94311e-31	1	Rflnb
6.09618e-36	0.302905	0.187	0.096	1.96815e-31	1	Rassf2
6.4084e-36	-0.406699	0.883	0.862	2.06895e-31	1	Rpl36
1.40616e-35	0.441362	0.304	0.198	4.53978e-31	1	Srsf9
1.58673e-35	0.380896	0.421	0.296	5.12277e-31	1	Mob1a
1.80139e-35	0.298208	0.297	0.179	5.81579e-31	1	Arhgap30
1.87722e-35	-0.48362	0.034	0.121	6.06061e-31	1	Ddit4
1.99111e-35	0.400108	0.209	0.117	6.4283e-31	1	Agps
2.45634e-35	0.42179	0.452	0.329	7.93029e-31	1	Ndufc2
3.0502e-35	-0.406681	0.067	0.17	9.84758e-31	1	Ssbp3
3.12012e-35	0.359442	0.171	0.087	1.00733e-30	1	Dusp3
3.32119e-35	0.360797	0.207	0.113	1.07225e-30	1	Lpin2
3.68493e-35	0.283128	0.186	0.096	1.18968e-30	1	Cd48
3.95194e-35	0.383334	0.198	0.108	1.27588e-30	1	Rab43
4.52889e-35	0.293565	0.863	0.731	1.46215e-30	1	mt-Nd2
4.96443e-35	-0.386153	0.061	0.16	1.60276e-30	1	Bzw2
5.88176e-35	-0.441887	0.058	0.158	1.89893e-30	1	Nfia
6.25429e-35	0.381984	0.178	0.093	2.0192e-30	1	Rap2b
7.84798e-35	0.453385	0.24	0.144	2.53372e-30	1	Ddi2
7.98907e-35	0.271761	0.148	0.071	2.57927e-30	1	Sgk3
8.88864e-35	-0.467684	0.096	0.203	2.8697e-30	1	Tubb4b
1.27833e-34	-0.43329	0.76	0.758	4.12708e-30	1	Rplp0
1.50468e-34	0.398009	0.5	0.375	4.85786e-30	1	Canx
1.57445e-34	0.360748	0.182	0.097	5.0831e-30	1	Cebpzos
1.85993e-34	-1.4028	0.023	0.102	6.00478e-30	1	Igfbp3
1.93309e-34	-0.507665	0.027	0.109	6.24098e-30	1	Cd200
2.80443e-34	0.422984	0.19	0.104	9.0541e-30	1	Sulf2
2.89446e-34	0.474912	0.331	0.222	9.34477e-30	1	Nmt1
3.48935e-34	-0.437675	0.822	0.817	1.12654e-29	1	Rps7
4.14684e-34	0.359814	0.167	0.086	1.33881e-29	1	Igsf8
4.45976e-34	-0.39757	0.048	0.141	1.43983e-29	1	Tob1
4.89589e-34	0.426563	0.379	0.268	1.58064e-29	1	Lamtor4
5.10636e-34	0.36771	0.144	0.07	1.64859e-29	1	Ldlrap1
5.49564e-34	0.42021	0.146	0.072	1.77427e-29	1	Zfp704
5.76865e-34	-0.712194	0.524	0.615	1.86241e-29	1	Txn1
6.0218e-34	0.424696	0.191	0.105	1.94414e-29	1	Shtn1
6.10829e-34	0.383615	0.198	0.11	1.97206e-29	1	Fam174a
7.3389e-34	-1.03672	0.084	0.18	2.36936e-29	1	1600014C10Rik
7.7077e-34	0.369681	0.165	0.085	2.48843e-29	1	Tfe3
8.07217e-34	0.319844	0.153	0.076	2.6061e-29	1	Pip4p1
8.28657e-34	-0.560138	0.042	0.131	2.67532e-29	1	Ndrg1
8.99208e-34	-1.11485	0.03	0.112	2.90309e-29	1	Lgals7
1.08719e-33	-0.816981	0.023	0.101	3.51e-29	1	Timp1
1.21317e-33	1.87881	0.179	0.097	3.91671e-29	1	Ccl8
1.21466e-33	0.313356	0.121	0.054	3.92153e-29	1	Coro7
1.48151e-33	0.260045	0.157	0.078	4.78305e-29	1	Hmgcl
1.70182e-33	0.28487	0.125	0.057	5.49434e-29	1	Mzt2
1.97613e-33	-0.790855	0.618	0.693	6.37992e-29	1	Junb
2.57672e-33	0.292234	0.216	0.121	8.31894e-29	1	Snx10
2.87397e-33	0.272181	0.137	0.064	9.27863e-29	1	Il21r
3.43462e-33	-1.08638	0.229	0.339	1.10887e-28	1	Ier3
3.69327e-33	-0.468824	0.073	0.173	1.19237e-28	1	Samd9l
3.71264e-33	-0.74684	0.102	0.207	1.19863e-28	1	Errfi1
4.73237e-33	-0.439523	0.065	0.161	1.52785e-28	1	Plp2
4.79075e-33	0.287041	0.151	0.075	1.54669e-28	1	Sap30
4.94973e-33	-0.438341	0.075	0.176	1.59802e-28	1	Msi2
6.97938e-33	0.404208	0.4	0.286	2.25329e-28	1	Tapbp
1.00064e-32	-0.627402	0.024	0.102	3.23056e-28	1	Col11a1
1.58416e-32	0.276941	0.13	0.061	5.11447e-28	1	H2-M3
1.95484e-32	0.340126	0.133	0.063	6.3112e-28	1	Hps4
2.53793e-32	-0.781781	0.069	0.162	8.19371e-28	1	Igf1r
2.88935e-32	-0.468323	0.068	0.163	9.32828e-28	1	Tuba1a
3.22516e-32	-0.437182	0.059	0.151	1.04124e-27	1	Rhoc
3.62029e-32	0.423432	0.445	0.333	1.16881e-27	1	Tmem256
3.71267e-32	0.333438	0.163	0.084	1.19864e-27	1	Tmem173
3.80338e-32	-0.4129	0.863	0.837	1.22792e-27	1	Rps15a
4.44153e-32	0.366094	0.302	0.194	1.43395e-27	1	Git2
5.33049e-32	0.502804	0.177	0.097	1.72095e-27	1	Hivep3
5.38358e-32	-0.490196	0.041	0.126	1.73809e-27	1	Palld
6.21339e-32	-1.03794	0.053	0.141	2.00599e-27	1	Plac8
6.89464e-32	-0.553635	0.039	0.123	2.22593e-27	1	Id3
8.15563e-32	-0.985207	0.309	0.431	2.63305e-27	1	Nfkbia
9.20112e-32	0.376758	0.28	0.176	2.97058e-27	1	Bst2
9.99991e-32	0.35696	0.406	0.289	3.22847e-27	1	Glud1
1.17339e-31	0.309044	0.278	0.176	3.78828e-27	1	Atp6ap2
1.25555e-31	0.363256	0.162	0.085	4.05354e-27	1	Tbc1d5
1.33693e-31	-0.542425	0.224	0.337	4.31628e-27	1	Ndfip1
1.34432e-31	-0.425937	0.073	0.17	4.34013e-27	1	Ccnd3
1.81038e-31	-0.509264	0.077	0.173	5.84482e-27	1	Rnf11
2.33578e-31	-0.39078	0.025	0.101	7.54107e-27	1	Frmd6
2.47096e-31	-0.474718	0.082	0.181	7.9775e-27	1	Utrn
2.58231e-31	-0.320155	0.037	0.12	8.33699e-27	1	Arl4a
2.66037e-31	-0.740164	0.227	0.328	8.589e-27	1	Lsp1
2.72625e-31	-1.74378	0.071	0.159	8.8017e-27	1	Clec4e
3.87624e-31	0.368247	0.513	0.394	1.25144e-26	1	Actr2
4.36029e-31	0.386176	0.396	0.283	1.40772e-26	1	Rtn4
4.74379e-31	-0.468644	0.043	0.128	1.53153e-26	1	Trp53inp1
5.55336e-31	0.480837	0.354	0.239	1.7929e-26	1	Maf
5.96048e-31	-0.468112	0.043	0.127	1.92434e-26	1	Cdc42ep3
6.5686e-31	-0.334068	0.049	0.137	2.12067e-26	1	Ccser2
6.89148e-31	-0.437866	0.452	0.553	2.22491e-26	1	Ywhaz
8.1413e-31	-0.34292	0.953	0.945	2.62842e-26	1	Rpl41
8.22356e-31	0.37247	0.4	0.285	2.65498e-26	1	Zmiz1
8.78199e-31	0.328651	0.24	0.144	2.83527e-26	1	Csk
9.0629e-31	-0.510036	0.027	0.102	2.92596e-26	1	Ehf
1.06362e-30	-0.61331	0.026	0.1	3.43391e-26	1	Gadd45a
1.1086e-30	0.271503	0.301	0.189	3.57913e-26	1	Dock10
1.3342e-30	0.321169	0.12	0.056	4.30745e-26	1	2510009E07Rik
1.40749e-30	0.413916	0.221	0.134	4.54409e-26	1	Snx17
1.5981e-30	-0.377747	0.863	0.842	5.15947e-26	1	Rps19
1.68261e-30	0.256883	0.184	0.101	5.4323e-26	1	AI413582
1.68445e-30	-0.546924	0.042	0.122	5.43825e-26	1	Lamc1
1.89348e-30	-0.332321	0.047	0.133	6.11311e-26	1	Strbp
2.26808e-30	0.261286	0.592	0.472	7.32249e-26	1	H2afz
2.6483e-30	-0.478192	0.092	0.191	8.55003e-26	1	Svil
2.84947e-30	-0.804928	0.536	0.6	9.19953e-26	1	Neat1
2.9158e-30	-0.409732	0.067	0.16	9.41367e-26	1	Esyt2
3.73674e-30	0.437196	0.173	0.096	1.20641e-25	1	Asph
4.37861e-30	0.256022	0.781	0.708	1.41364e-25	1	Calm1
4.57858e-30	0.376594	0.12	0.056	1.47819e-25	1	Osbpl11
4.65113e-30	-0.729565	0.183	0.288	1.50162e-25	1	Tpm1
5.56195e-30	0.339	0.269	0.173	1.79567e-25	1	Fuca1
6.52242e-30	-0.776469	0.051	0.134	2.10576e-25	1	Apoc1
7.95855e-30	-0.42455	0.094	0.191	2.56942e-25	1	Ppdpf
8.1879e-30	0.303701	0.675	0.562	2.64346e-25	1	Arpc2
9.17232e-30	-1.30213	0.096	0.19	2.96128e-25	1	Mt2
1.14247e-29	0.459672	0.244	0.157	3.68847e-25	1	2610507B11Rik
1.36015e-29	0.346526	0.217	0.129	4.39123e-25	1	Ppp1r9b
1.60799e-29	0.36139	0.188	0.107	5.19138e-25	1	Frrs1
2.43248e-29	-0.302205	0.031	0.108	7.85327e-25	1	Itpr1
2.57179e-29	0.29106	0.152	0.078	8.30302e-25	1	Cerk
2.81868e-29	0.324359	0.526	0.414	9.10011e-25	1	Rnasek
3.02629e-29	0.399784	0.371	0.27	9.77038e-25	1	Ap2s1
3.26333e-29	0.39253	0.164	0.091	1.05357e-24	1	Dock7
3.89008e-29	0.331965	0.115	0.054	1.25591e-24	1	Pik3cb
4.94011e-29	0.327423	0.106	0.048	1.59491e-24	1	Rab11fip5
6.0529e-29	0.258114	0.179	0.098	1.95418e-24	1	Slc12a6
6.28982e-29	0.378092	0.227	0.141	2.03067e-24	1	Glmp
6.37317e-29	0.313898	0.104	0.046	2.05758e-24	1	Stard9
6.79285e-29	0.316509	0.256	0.162	2.19307e-24	1	Pnp
7.1682e-29	-1.21212	0.036	0.11	2.31425e-24	1	Trem1
9.13982e-29	0.384488	0.219	0.133	2.95079e-24	1	Leprot
9.58916e-29	-0.799825	0.359	0.446	3.09586e-24	1	Ifitm3
1.21556e-28	-0.981467	0.049	0.128	3.92445e-24	1	Gng11
1.27523e-28	-0.837831	0.092	0.183	4.1171e-24	1	Gsr
1.46922e-28	0.353162	0.329	0.224	4.74337e-24	1	Cbl
1.67094e-28	0.307214	0.15	0.079	5.39464e-24	1	Brox
1.74988e-28	0.261414	0.257	0.158	5.6495e-24	1	Itga6
1.96672e-28	0.392081	0.369	0.268	6.34956e-24	1	Vdac2
1.98493e-28	-0.523844	0.054	0.136	6.40834e-24	1	Tmem64
2.01985e-28	0.311784	0.27	0.173	6.5211e-24	1	Psmb10
2.11655e-28	-0.39895	0.852	0.848	6.8333e-24	1	Rpl17
2.35404e-28	-0.41019	0.049	0.131	7.60002e-24	1	Abhd2
2.36233e-28	0.377665	0.161	0.089	7.62678e-24	1	Hsd17b4
2.49731e-28	-0.33419	0.043	0.123	8.06256e-24	1	Vcl
2.84908e-28	0.301179	0.116	0.055	9.19825e-24	1	Pacs2
2.85461e-28	0.26761	0.156	0.081	9.21612e-24	1	Slc16a6
3.45383e-28	-1.00223	0.152	0.254	1.11507e-23	1	Gadd45b
3.54831e-28	-0.530873	0.247	0.35	1.14557e-23	1	Arf4
3.89802e-28	0.335145	0.255	0.163	1.25848e-23	1	Akr1b3
3.90221e-28	-0.518187	0.247	0.355	1.25983e-23	1	Ube2b
4.75643e-28	-2.10497	0.083	0.171	1.53561e-23	1	Apod
5.13434e-28	0.299992	0.169	0.092	1.65762e-23	1	Stap1
5.36598e-28	-0.507658	0.659	0.686	1.73241e-23	1	Rps18
5.79291e-28	-0.411701	0.095	0.19	1.87024e-23	1	2022-09-11
7.78362e-28	0.299661	0.195	0.113	2.51294e-23	1	Sipa1
8.37971e-28	-0.52952	0.147	0.248	2.70539e-23	1	Lmo4
1.0261e-27	0.35437	0.568	0.458	3.31278e-23	1	Eif4a1
1.24278e-27	0.416253	0.214	0.132	4.01231e-23	1	Colgalt1
1.38019e-27	-0.463444	0.493	0.573	4.45593e-23	1	Calm2
1.60084e-27	-0.368515	0.028	0.1	5.1683e-23	1	Kit
1.8377e-27	-0.757121	0.102	0.194	5.93303e-23	1	Ero1l
1.85425e-27	0.290041	0.214	0.129	5.98643e-23	1	Edem1
2.2013e-27	0.380515	0.186	0.109	7.1069e-23	1	Lap3
2.20993e-27	-0.688453	0.112	0.207	7.13474e-23	1	Nupr1
2.24499e-27	0.363043	0.175	0.1	7.24794e-23	1	Arl8a
2.53675e-27	-0.355952	0.035	0.109	8.18988e-23	1	Cdh1
2.74876e-27	0.257985	0.2	0.118	8.87438e-23	1	Ralb
3.55244e-27	0.290819	0.152	0.082	1.1469e-22	1	Lactb
4.5445e-27	-0.523717	0.031	0.101	1.46719e-22	1	Isg20
6.15098e-27	0.260061	0.116	0.056	1.98584e-22	1	Acvrl1
6.24106e-27	0.323905	0.161	0.089	2.01493e-22	1	Ehbp1l1
6.39949e-27	-0.783546	0.15	0.244	2.06607e-22	1	Trib1
8.79557e-27	-0.328358	0.052	0.131	2.83965e-22	1	Btg3
9.77633e-27	0.373036	0.209	0.13	3.15629e-22	1	Anxa4
9.87168e-27	0.328961	0.118	0.058	3.18707e-22	1	Plekhm2
1.10024e-26	-0.457978	0.09	0.18	3.55213e-22	1	Actn1
1.49405e-26	0.352396	0.171	0.098	4.82355e-22	1	Pacsin2
3.39853e-26	0.278954	0.413	0.303	1.09721e-21	1	Dazap2
3.40653e-26	-0.514606	0.083	0.169	1.0998e-21	1	Znrf1
3.81896e-26	-0.32537	0.035	0.106	1.23295e-21	1	Mfsd6
3.92813e-26	-0.689905	0.046	0.12	1.2682e-21	1	Il1rap
5.00133e-26	0.329539	0.522	0.413	1.61468e-21	1	Sh3glb1
9.33215e-26	-0.801037	0.26	0.367	3.01289e-21	1	Pim1
1.00252e-25	-0.381793	0.877	0.834	3.23662e-21	1	Rpsa
1.14576e-25	-0.479149	0.331	0.43	3.69908e-21	1	Mrpl33
1.28006e-25	-0.673982	0.154	0.247	4.13267e-21	1	Ccnd2
1.60239e-25	-0.439641	0.049	0.124	5.17333e-21	1	Pam
2.00325e-25	0.292813	0.128	0.066	6.46748e-21	1	Mospd2
2.02504e-25	0.347702	0.166	0.096	6.53785e-21	1	Tmbim1
2.10332e-25	0.33434	0.172	0.099	6.79058e-21	1	Pak1
2.11731e-25	0.260795	0.152	0.083	6.83575e-21	1	Plekhb2
2.15885e-25	0.347729	0.199	0.122	6.96986e-21	1	Commd8
2.21849e-25	-1.02986	0.117	0.203	7.1624e-21	1	Lmnb1
2.3772e-25	-0.49962	0.075	0.158	7.67478e-21	1	Hist1h2bc
2.60966e-25	-0.540503	0.082	0.165	8.4253e-21	1	Csrnp1
2.82741e-25	-0.432591	0.129	0.225	9.1283e-21	1	Ube2h
3.77074e-25	-0.514466	0.151	0.245	1.21738e-20	1	Ppp1r2
3.99144e-25	-0.539153	0.826	0.808	1.28864e-20	1	Rpl13a
4.0628e-25	-0.459208	0.129	0.223	1.31167e-20	1	Tut4
4.34152e-25	0.315366	0.186	0.111	1.40166e-20	1	Tmem219
5.87989e-25	-0.36408	0.759	0.774	1.89832e-20	1	Rps3
6.22019e-25	-0.279369	0.033	0.101	2.00819e-20	1	Bcl9l
6.87532e-25	0.4257	0.232	0.152	2.2197e-20	1	Gapvd1
7.38192e-25	0.315746	0.125	0.064	2.38325e-20	1	Tnfrsf21
8.2636e-25	0.396619	0.345	0.25	2.6679e-20	1	Eif4g3
9.48134e-25	0.366459	0.299	0.209	3.06105e-20	1	Rab5c
9.71323e-25	0.338278	0.268	0.181	3.13592e-20	1	Adam10
1.04547e-24	0.337472	0.234	0.149	3.37529e-20	1	Bach1
1.07532e-24	-0.380385	0.11	0.201	3.47166e-20	1	Plec
1.13568e-24	-0.632252	0.159	0.248	3.66655e-20	1	Nfix
1.47626e-24	-0.344287	0.056	0.132	4.76609e-20	1	Hk1
1.58914e-24	-0.514233	0.094	0.179	5.13053e-20	1	Jak2
1.62262e-24	-0.303934	0.037	0.105	5.23862e-20	1	Myo10
2.65215e-24	0.295458	0.129	0.069	8.56246e-20	1	Triap1
2.90324e-24	0.28915	0.167	0.097	9.3731e-20	1	Cuedc2
2.90591e-24	0.334125	0.124	0.065	9.38174e-20	1	Socs6
3.44341e-24	0.291839	0.533	0.425	1.11171e-19	1	Gnb2
3.47711e-24	-0.301404	0.042	0.113	1.12259e-19	1	Casp3
4.09058e-24	-0.35261	0.085	0.169	1.32064e-19	1	Sik1
4.81871e-24	-0.546636	0.224	0.322	1.55572e-19	1	Hif1a
5.56491e-24	0.321732	0.358	0.261	1.79663e-19	1	Eid1
6.89377e-24	0.27351	0.107	0.053	2.22565e-19	1	Rufy3
7.29204e-24	-1.62444	0.09	0.17	2.35424e-19	1	Mmp3
8.09299e-24	0.262137	0.13	0.069	2.61282e-19	1	Atp7a
8.80447e-24	-0.540193	0.054	0.126	2.84252e-19	1	Rab11fip1
1.12564e-23	0.310068	0.582	0.468	3.63412e-19	1	Atpif1
1.20072e-23	-0.802718	0.296	0.373	3.87653e-19	1	S100a4
1.28768e-23	-0.577238	0.193	0.287	4.15726e-19	1	Higd1a
1.32068e-23	-0.393424	0.186	0.287	4.26381e-19	1	Top2b
1.41159e-23	-0.499161	0.34	0.436	4.5573e-19	1	Ncor1
1.53691e-23	0.279175	0.153	0.087	4.9619e-19	1	Pkig
1.79566e-23	-0.511537	0.169	0.263	5.79729e-19	1	Fosl2
2.69312e-23	0.335702	0.276	0.192	8.69475e-19	1	Lamtor1
3.04453e-23	0.253608	0.1	0.048	9.82928e-19	1	Phf11b
3.25724e-23	-0.359965	0.916	0.897	1.0516e-18	1	Rpl39
3.6489e-23	-0.490318	0.085	0.167	1.17805e-18	1	Hes1
3.72046e-23	0.275297	0.144	0.079	1.20115e-18	1	Pxdc1
4.13445e-23	-0.297776	0.087	0.171	1.33481e-18	1	Mprip
4.36451e-23	0.256015	0.186	0.112	1.40908e-18	1	Morc3
4.37151e-23	-0.613379	0.091	0.17	1.41134e-18	1	Bcl2
4.42374e-23	-0.2883	0.044	0.113	1.42821e-18	1	Foxo1
5.25481e-23	0.343499	0.482	0.381	1.69651e-18	1	Slc25a5
6.51838e-23	-0.419218	0.441	0.522	2.10446e-18	1	Ubb
7.85335e-23	0.34096	0.215	0.138	2.53545e-18	1	B4galnt1
1.0348e-22	0.340018	0.354	0.262	3.34085e-18	1	Pdia6
1.15533e-22	-0.410801	0.137	0.223	3.72999e-18	1	1110008P14Rik
1.20535e-22	0.335558	0.251	0.171	3.89147e-18	1	Arf3
1.25417e-22	0.30475	0.188	0.117	4.04908e-18	1	Necap2
1.34058e-22	0.37228	0.388	0.299	4.32806e-18	1	Aprt
1.45063e-22	-0.321259	0.057	0.129	4.68335e-18	1	Maged1
1.47331e-22	0.302106	0.116	0.061	4.75658e-18	1	Pdlim4
1.52987e-22	-0.70669	0.231	0.319	4.93918e-18	1	Anxa1
1.87505e-22	-0.437691	0.158	0.249	6.05361e-18	1	Ezr
2.07719e-22	0.319832	0.194	0.12	6.70622e-18	1	Tent5a
2.14117e-22	-0.437559	0.187	0.282	6.91276e-18	1	Cast
2.21434e-22	-0.436347	0.074	0.149	7.14899e-18	1	Sntb2
3.43559e-22	0.279591	0.347	0.253	1.10918e-17	1	Abi1
3.60255e-22	0.322232	0.102	0.051	1.16308e-17	1	Rgl1
3.63327e-22	0.316012	0.274	0.191	1.173e-17	1	Usf2
3.77737e-22	-0.452735	0.558	0.603	1.21953e-17	1	Rpl22l1
4.02821e-22	-0.536414	0.058	0.126	1.30051e-17	1	Ptpn22
4.71664e-22	-0.324587	0.806	0.809	1.52277e-17	1	Rpl9
5.36966e-22	0.27274	0.754	0.66	1.73359e-17	1	Hspa8
5.56267e-22	0.299216	0.325	0.235	1.79591e-17	1	Wdr1
6.31623e-22	0.364312	0.433	0.337	2.0392e-17	1	Ndufb8
6.43478e-22	-0.525831	0.236	0.337	2.07747e-17	1	Ifrd1
6.56257e-22	-0.469124	0.205	0.296	2.11873e-17	1	Rexo2
7.14588e-22	-0.3213	0.825	0.81	2.30705e-17	1	Rpl21
7.36579e-22	-0.564359	0.144	0.23	2.37805e-17	1	Fam162a
7.42555e-22	-0.512252	0.296	0.377	2.39734e-17	1	S100a13
7.60434e-22	-0.423502	0.152	0.24	2.45506e-17	1	Mbd2
9.81801e-22	0.330194	0.211	0.139	3.16974e-17	1	Aph1a
1.08652e-21	0.304077	0.319	0.23	3.50782e-17	1	Nptn
1.27297e-21	0.300961	0.209	0.135	4.1098e-17	1	Comt
1.32119e-21	-0.270778	0.042	0.107	4.26547e-17	1	Twsg1
1.41458e-21	-0.262264	0.11	0.194	4.56698e-17	1	Kmt5a
1.63696e-21	-0.530964	0.078	0.154	5.28491e-17	1	Arl5a
1.91598e-21	-0.350712	0.045	0.111	6.18574e-17	1	Cemip2
1.95319e-21	-0.449295	0.038	0.101	6.30588e-17	1	Uap1
2.0595e-21	-0.337311	0.904	0.844	6.6491e-17	1	Rps20
2.07506e-21	-0.338101	0.065	0.137	6.69934e-17	1	Tcf7l2
2.26761e-21	-0.346356	0.065	0.136	7.32099e-17	1	Ss18l2
2.52902e-21	-0.265309	0.04	0.103	8.16493e-17	1	Tmem238
2.62162e-21	0.341618	0.257	0.179	8.46389e-17	1	Svbp
3.61769e-21	-1.07636	0.499	0.528	1.16797e-16	1	Ifitm2
3.64509e-21	-0.335837	0.053	0.12	1.17682e-16	1	Cblb
3.81646e-21	-0.433011	0.397	0.474	1.23214e-16	1	Sec62
4.14238e-21	-0.311829	0.061	0.13	1.33737e-16	1	Tuba4a
5.00699e-21	-0.55864	0.405	0.481	1.61651e-16	1	Map1lc3b
5.44565e-21	0.293314	0.284	0.2	1.75813e-16	1	Atp6v1a
5.76621e-21	0.26342	0.341	0.251	1.86162e-16	1	Tor1aip1
6.00388e-21	-0.403641	0.091	0.168	1.93835e-16	1	Suco
6.44433e-21	0.294521	0.147	0.085	2.08055e-16	1	Cpq
6.55234e-21	0.300456	0.193	0.122	2.11542e-16	1	Atf6
6.82234e-21	-0.423842	0.101	0.18	2.20259e-16	1	Gng12
7.24968e-21	-0.38896	0.047	0.111	2.34056e-16	1	Atp2b4
7.35783e-21	0.337724	0.205	0.134	2.37548e-16	1	Ube2j1
8.12166e-21	-0.287724	0.939	0.901	2.62208e-16	1	Rplp1
8.84572e-21	-0.879037	0.167	0.244	2.85584e-16	1	Fgl2
9.26493e-21	-0.385134	0.1	0.178	2.99118e-16	1	Stk24
9.2668e-21	0.264839	0.756	0.698	2.99179e-16	1	Cox4i1
1.63471e-20	0.264938	0.202	0.129	5.27765e-16	1	Fnip1
2.51004e-20	-0.376401	0.071	0.142	8.10365e-16	1	Serf1
2.81878e-20	-0.771797	0.074	0.141	9.10043e-16	1	Gcnt2
3.0057e-20	-0.337109	0.06	0.128	9.7039e-16	1	Slc20a1
5.18281e-20	-0.369963	0.226	0.316	1.67327e-15	1	Skp1a
5.70798e-20	-0.372925	0.134	0.219	1.84282e-15	1	Chd3
7.09704e-20	-0.374006	0.065	0.133	2.29128e-15	1	Rara
7.9102e-20	0.305915	0.155	0.093	2.55381e-15	1	Cdk14
8.15068e-20	-0.281732	0.044	0.106	2.63145e-15	1	Smco4
8.22675e-20	0.272385	0.169	0.104	2.65601e-15	1	Pias1
8.9513e-20	0.304049	0.193	0.123	2.88993e-15	1	Mtss1
1.0279e-19	-0.446471	0.214	0.307	3.31859e-15	1	Kdm6b
1.03785e-19	0.309215	0.472	0.381	3.3507e-15	1	Tmed10
1.24974e-19	0.269104	0.159	0.097	4.03478e-15	1	Vps41
1.25743e-19	0.252119	0.521	0.424	4.0596e-15	1	Psme1
1.34075e-19	-0.473503	0.432	0.504	4.32862e-15	1	Zfp36l1
1.42638e-19	-0.516539	0.153	0.234	4.60506e-15	1	Zyx
1.52393e-19	-0.285652	0.882	0.875	4.92e-15	1	Rps10
1.70258e-19	-0.277872	0.847	0.833	5.49679e-15	1	Rpl24
1.78836e-19	0.267974	0.509	0.411	5.77371e-15	1	Ptp4a2
1.80081e-19	0.283905	0.185	0.118	5.81391e-15	1	Nampt
1.84022e-19	-0.385877	0.134	0.216	5.94116e-15	1	Lpp
1.97551e-19	-0.293914	0.08	0.153	6.37793e-15	1	Kdm5b
2.00882e-19	0.276609	0.181	0.116	6.48547e-15	1	Cebpg
2.07819e-19	0.281925	0.148	0.089	6.70942e-15	1	Ncoa4
2.09309e-19	-0.286589	0.816	0.82	6.75755e-15	1	Rpl27
2.43193e-19	-0.381731	0.165	0.253	7.85149e-15	1	Arid4b
2.52013e-19	0.255606	0.423	0.328	8.13624e-15	1	Tmem50a
2.88019e-19	-0.376899	0.085	0.157	9.29869e-15	1	Notch1
3.28639e-19	-0.538894	0.453	0.524	1.06101e-14	1	Btg2
3.39684e-19	-0.437947	0.495	0.573	1.09667e-14	1	Mif
3.47989e-19	0.279452	0.194	0.125	1.12348e-14	1	Ncoa3
3.95302e-19	0.277707	0.163	0.101	1.27623e-14	1	Specc1l
5.16632e-19	-0.434051	0.118	0.194	1.66795e-14	1	Tes
5.74699e-19	-0.388029	0.672	0.678	1.85542e-14	1	Rps2
5.94626e-19	-0.638716	0.232	0.31	1.91975e-14	1	Zbtb20
6.41429e-19	0.329519	0.195	0.129	2.07085e-14	1	Sumo3
6.73962e-19	0.276374	0.358	0.275	2.17589e-14	1	Tmem14c
7.6501e-19	-0.35424	0.206	0.293	2.46983e-14	1	Pabpn1
8.14489e-19	0.288733	0.109	0.059	2.62958e-14	1	Nav2
8.29995e-19	-0.41785	0.09	0.161	2.67964e-14	1	Ttc39b
1.00363e-18	-0.25525	0.044	0.103	3.24021e-14	1	Cks1b
1.14733e-18	0.26932	0.145	0.088	3.70414e-14	1	Scoc
1.19656e-18	-0.359899	0.061	0.126	3.86309e-14	1	Pde7a
1.37661e-18	-0.404944	0.108	0.183	4.4444e-14	1	Fryl
1.46393e-18	-0.319136	0.741	0.771	4.72631e-14	1	Ddx5
1.55177e-18	-0.592325	0.089	0.158	5.00988e-14	1	Cp
1.56457e-18	0.295222	0.188	0.122	5.05121e-14	1	Etv3
1.57315e-18	-0.774303	0.157	0.224	5.07891e-14	1	Hcst
1.82057e-18	-0.283716	0.149	0.231	5.87771e-14	1	Ybx3
1.87782e-18	0.278809	0.232	0.16	6.06253e-14	1	Pold4
1.9597e-18	-0.305706	0.865	0.847	6.32689e-14	1	Rpl30
2.22042e-18	-0.359857	0.235	0.324	7.16864e-14	1	Zc3h15
2.36166e-18	0.308796	0.148	0.09	7.62463e-14	1	Usp12
2.51386e-18	-0.26757	0.112	0.188	8.11599e-14	1	Arl1
2.52827e-18	0.321838	0.191	0.126	8.16252e-14	1	Myof
2.53044e-18	-0.349935	0.192	0.28	8.16953e-14	1	Foxp1
2.54217e-18	-0.269318	0.105	0.181	8.20741e-14	1	Prrc2b
2.54478e-18	-0.314722	0.103	0.177	8.21584e-14	1	Vgll4
3.02523e-18	-0.393209	0.55	0.585	9.76695e-14	1	Hmgb1
3.12805e-18	-0.527429	0.082	0.149	1.00989e-13	1	Gda
3.30603e-18	0.269284	0.167	0.106	1.06735e-13	1	Vps26a
3.44983e-18	0.266121	0.194	0.127	1.11378e-13	1	Cdk6
3.53475e-18	-0.396008	0.08	0.147	1.14119e-13	1	Tsc22d1
3.83234e-18	-1.53812	0.088	0.154	1.23727e-13	1	Mgp
5.07112e-18	0.349571	0.275	0.203	1.63721e-13	1	Smim14
5.43463e-18	0.282574	0.224	0.153	1.75457e-13	1	Aldh2
5.65968e-18	0.28876	0.332	0.25	1.82723e-13	1	Tmem160
7.00482e-18	0.289722	0.137	0.083	2.26151e-13	1	Sbf2
7.06393e-18	0.257996	0.16	0.099	2.28059e-13	1	Glipr1
7.17931e-18	0.253337	0.327	0.244	2.31784e-13	1	Tkt
7.48149e-18	-0.378998	0.338	0.422	2.4154e-13	1	Slc38a2
8.21426e-18	-0.269339	0.056	0.117	2.65197e-13	1	Ltbp3
1.07571e-17	-0.99147	0.249	0.323	3.47293e-13	1	Resf1
1.14783e-17	-0.289242	0.843	0.826	3.70578e-13	1	Rpl18
1.16838e-17	0.313951	0.329	0.251	3.77213e-13	1	Sppl2a
1.22604e-17	0.256194	0.157	0.098	3.95828e-13	1	Lcorl
1.38115e-17	0.280742	0.146	0.09	4.45903e-13	1	Stard3nl
1.53434e-17	0.271081	0.164	0.105	4.95363e-13	1	Trappc1
1.7188e-17	-0.271718	0.05	0.108	5.54916e-13	1	Avpi1
1.94256e-17	-0.998313	0.056	0.113	6.27155e-13	1	Ecrg4
1.94686e-17	-0.583672	0.313	0.383	6.28545e-13	1	Dstn
1.99961e-17	-0.28831	0.053	0.112	6.45573e-13	1	Chpt1
2.00478e-17	0.269279	0.136	0.082	6.47242e-13	1	Adam9
2.02411e-17	-0.595985	0.142	0.218	6.53484e-13	1	Klf4
2.34392e-17	0.331915	0.211	0.146	7.56735e-13	1	Ptpa
2.47219e-17	-0.327221	0.144	0.223	7.98145e-13	1	Nop58
2.67503e-17	0.289191	0.336	0.256	8.63634e-13	1	Slc3a2
2.70353e-17	-0.515224	0.09	0.156	8.72835e-13	1	Adgre5
2.79405e-17	-0.360053	0.129	0.203	9.0206e-13	1	Scd2
2.81621e-17	-0.334776	0.578	0.607	9.09214e-13	1	Gnas
3.1748e-17	0.321196	0.337	0.259	1.02499e-12	1	Mtpn
3.90414e-17	-0.499499	0.167	0.242	1.26045e-12	1	Cytip
3.94205e-17	0.25876	0.121	0.07	1.27269e-12	1	Arrb1
3.999e-17	-0.273373	0.142	0.219	1.29108e-12	1	Tbrg1
4.40437e-17	0.326948	0.144	0.089	1.42195e-12	1	Myo9a
5.13656e-17	-0.316435	0.155	0.233	1.65834e-12	1	Smap1
5.49441e-17	-0.322555	0.061	0.121	1.77387e-12	1	Slc39a14
5.95511e-17	-0.268081	0.889	0.881	1.92261e-12	1	Rpl18a
6.39697e-17	-0.274424	0.113	0.185	2.06526e-12	1	Ap3s1
6.67958e-17	-0.754351	0.369	0.25	2.1565e-12	1	Gsn
6.99338e-17	0.294497	0.455	0.367	2.25781e-12	1	Pomp
7.65496e-17	-0.27897	0.936	0.911	2.4714e-12	1	Rpl38
8.34608e-17	-0.282587	0.065	0.126	2.69453e-12	1	Mrps6
8.3968e-17	-0.419311	0.138	0.21	2.71091e-12	1	Calu
9.03956e-17	-0.292193	0.937	0.907	2.91842e-12	1	Rps21
9.26134e-17	0.261662	0.18	0.12	2.99002e-12	1	Fam89b
9.48192e-17	0.251539	0.126	0.075	3.06124e-12	1	Foxj2
9.67036e-17	-0.323935	0.236	0.314	3.12208e-12	1	Sfr1
1.07028e-16	-0.554877	0.11	0.174	3.45538e-12	1	Selenom
1.64867e-16	0.339665	0.149	0.095	5.32272e-12	1	Zfp703
1.70086e-16	0.31279	0.211	0.148	5.49123e-12	1	Acbd5
2.00232e-16	-0.503909	0.419	0.489	6.46451e-12	1	Cox17
2.02617e-16	0.280385	0.129	0.077	6.54151e-12	1	Ptger4
2.06387e-16	-0.269522	0.806	0.784	6.6632e-12	1	Rpl22
2.13415e-16	-1.19654	0.12	0.182	6.89011e-12	1	C3
2.47298e-16	-0.326212	0.096	0.163	7.98403e-12	1	Aak1
2.54644e-16	-0.416397	0.167	0.245	8.2212e-12	1	Ppp1r15a
2.73425e-16	0.272293	0.206	0.144	8.82752e-12	1	Tex261
2.97188e-16	-0.851485	0.072	0.132	9.59471e-12	1	Ptgs2
3.27368e-16	-0.347081	0.171	0.251	1.05691e-11	1	Nr4a1
3.31262e-16	0.311675	0.209	0.146	1.06948e-11	1	Hsd17b12
3.83021e-16	0.309157	0.138	0.086	1.23658e-11	1	Fcgrt
4.12814e-16	-0.255868	0.875	0.855	1.33277e-11	1	Rpl28
4.58062e-16	0.3034	0.165	0.108	1.47885e-11	1	Dnajc13
4.93422e-16	-0.404232	0.555	0.587	1.59301e-11	1	Gas5
5.80807e-16	0.288849	0.134	0.083	1.87514e-11	1	Plod3
5.84433e-16	0.264826	0.157	0.102	1.88684e-11	1	Noc2l
7.57499e-16	-0.331336	0.289	0.365	2.44559e-11	1	Eif3e
7.69739e-16	0.305743	0.231	0.166	2.4851e-11	1	Mtln
8.62487e-16	0.251274	0.113	0.066	2.78454e-11	1	Got1
8.90846e-16	0.256465	0.209	0.146	2.8761e-11	1	Ciao2a
9.3058e-16	-0.431359	0.165	0.235	3.00438e-11	1	Cnn2
1.00721e-15	0.290061	0.128	0.079	3.25179e-11	1	Ulk2
1.05947e-15	-0.541938	0.087	0.15	3.42049e-11	1	Cks2
1.16617e-15	-0.415488	0.088	0.15	3.765e-11	1	Nabp1
1.26362e-15	-0.271285	0.645	0.66	4.0796e-11	1	Naca
1.40208e-15	-0.259822	0.94	0.885	4.52662e-11	1	Rpl13
1.52233e-15	-0.313076	0.097	0.163	4.91483e-11	1	Agfg1
1.59612e-15	-0.304734	0.081	0.143	5.15308e-11	1	Tle3
1.61757e-15	0.26246	0.16	0.104	5.22234e-11	1	Ankfy1
1.65594e-15	-0.619678	0.138	0.203	5.34621e-11	1	Cebpd
1.88302e-15	0.311662	0.134	0.084	6.07934e-11	1	2900026A02Rik
1.99134e-15	-0.379856	0.242	0.32	6.42905e-11	1	Stat3
2.05717e-15	0.363922	0.187	0.128	6.64157e-11	1	Myo1e
2.12294e-15	-0.389299	0.078	0.138	6.8539e-11	1	Il6st
2.26443e-15	-0.275142	0.062	0.12	7.3107e-11	1	Rev3l
2.43737e-15	-0.260931	0.145	0.216	7.86906e-11	1	Ift20
2.46189e-15	-0.308936	0.376	0.443	7.94821e-11	1	Csnk1a1
2.46532e-15	0.277753	0.189	0.13	7.95928e-11	1	Eps15
2.9149e-15	0.271418	0.154	0.101	9.41076e-11	1	Idh2
3.14024e-15	-0.404005	0.46	0.521	1.01383e-10	1	Ldha
3.3079e-15	-0.551872	0.057	0.111	1.06796e-10	1	Ugdh
4.68464e-15	-0.282517	0.907	0.9	1.51244e-10	1	Rps16
4.86688e-15	-0.272187	0.079	0.141	1.57127e-10	1	Ahr
4.91883e-15	0.313761	0.212	0.151	1.58804e-10	1	Dmxl1
5.68114e-15	0.36746	0.376	0.305	1.83416e-10	1	Snu13
6.89233e-15	-0.342705	0.191	0.265	2.22519e-10	1	Ppp1cb
7.32401e-15	0.257269	0.223	0.161	2.36456e-10	1	Cib1
7.85841e-15	-0.283314	0.609	0.657	2.53709e-10	1	Ly6e
8.18804e-15	-0.300195	0.957	0.912	2.64351e-10	1	Rps24
8.9107e-15	-0.313923	0.416	0.488	2.87682e-10	1	Prrc2c
9.8331e-15	0.257894	0.125	0.078	3.17462e-10	1	Htra2
9.86172e-15	0.293036	0.386	0.311	3.18386e-10	1	Jmjd1c
9.91747e-15	-0.314336	0.184	0.257	3.20186e-10	1	Fkbp3
1.27656e-14	-0.36867	0.091	0.151	4.12138e-10	1	Lbr
1.33302e-14	-0.428628	0.434	0.486	4.30366e-10	1	Gpx4
1.34713e-14	-0.756341	0.403	0.455	4.34922e-10	1	Egr1
1.49391e-14	0.296192	0.221	0.159	4.8231e-10	1	Trpc4ap
1.61977e-14	0.284037	0.214	0.154	5.22943e-10	1	Nipa2
1.68528e-14	-0.379895	0.084	0.143	5.44094e-10	1	Odc1
1.77263e-14	0.294503	0.319	0.251	5.72292e-10	1	Mrpl23
1.8849e-14	0.286434	0.189	0.132	6.08541e-10	1	Dmac1
1.95485e-14	0.252528	0.118	0.072	6.31123e-10	1	Map4k3
2.16026e-14	-0.347348	0.29	0.362	6.9744e-10	1	Clint1
2.22036e-14	-0.553269	0.184	0.253	7.16844e-10	1	Sod2
2.31058e-14	0.260837	0.266	0.198	7.45972e-10	1	Bnip2
2.39104e-14	-0.948799	0.058	0.107	7.71948e-10	1	Slc7a11
2.43407e-14	-0.266195	0.769	0.754	7.8584e-10	1	Rpl15
2.78285e-14	0.275607	0.156	0.103	8.98442e-10	1	Scpep1
2.97818e-14	-0.30882	0.752	0.74	9.61505e-10	1	Rpl36a
3.04647e-14	0.274158	0.283	0.217	9.83553e-10	1	AC149090.1
3.14928e-14	-0.279151	0.212	0.287	1.01674e-09	1	Rwdd1
3.18955e-14	0.287486	0.175	0.12	1.02975e-09	1	Lrpap1
3.57011e-14	-0.259129	0.102	0.166	1.15261e-09	1	Ubxn2a
3.68285e-14	0.264251	0.608	0.538	1.18901e-09	1	Ybx1
3.73723e-14	-0.315579	0.098	0.158	1.20657e-09	1	Smc4
4.13839e-14	-0.329392	0.209	0.286	1.33608e-09	1	Tnrc6b
4.19901e-14	-0.282589	0.071	0.127	1.35565e-09	1	Rybp
4.20858e-14	-0.43156	0.198	0.272	1.35874e-09	1	Ankrd12
4.30367e-14	0.262113	0.101	0.059	1.38944e-09	1	Lrrk1
4.7281e-14	-0.282262	0.231	0.3	1.52647e-09	1	Slc25a4
6.47194e-14	-1.02482	0.114	0.174	2.08946e-09	1	Isg15
7.11238e-14	-0.425072	0.085	0.142	2.29623e-09	1	Slc2a1
8.28895e-14	-0.310536	0.106	0.168	2.67609e-09	1	Sde2
9.57777e-14	-0.647257	0.422	0.464	3.09218e-09	1	Jun
1.03348e-13	0.264346	0.104	0.062	3.3366e-09	1	Dse
1.03413e-13	-0.262826	0.065	0.118	3.33868e-09	1	Ddx58
1.05165e-13	-0.517667	0.07	0.122	3.39524e-09	1	2310001H17Rik
1.08083e-13	-0.36757	0.272	0.34	3.48947e-09	1	Tagln2
1.12512e-13	-0.431507	0.258	0.324	3.63244e-09	1	Pik3r1
1.16512e-13	0.255718	0.285	0.219	3.7616e-09	1	Ccdc50
1.17722e-13	-0.559639	0.136	0.194	3.80064e-09	1	Mgst1
1.47106e-13	-0.299447	0.797	0.781	4.74931e-09	1	Rpl23a
1.51656e-13	0.384814	0.151	0.102	4.89621e-09	1	Wwp1
1.58628e-13	-0.310346	0.172	0.24	5.12131e-09	1	Cyb5a
1.63685e-13	-0.383747	0.113	0.174	5.28458e-09	1	Midn
1.67093e-13	0.275158	0.19	0.136	5.39459e-09	1	Pdcl3
2.42722e-13	0.351015	0.251	0.191	7.83629e-09	1	Ap2a2
4.45438e-13	0.444113	0.109	0.066	1.4381e-08	1	Tnf
4.7281e-13	-0.356717	0.264	0.332	1.52647e-08	1	Anp32a
5.36474e-13	-0.302438	0.583	0.597	1.73201e-08	1	Rpl4
5.38454e-13	-0.401576	0.202	0.269	1.7384e-08	1	Ppp1r12a
5.75422e-13	-0.421224	0.16	0.225	1.85775e-08	1	Smad7
6.19654e-13	-0.388101	0.091	0.146	2.00055e-08	1	Ckap4
6.23409e-13	-0.464917	0.122	0.18	2.01268e-08	1	Tspan13
6.48793e-13	-0.361713	0.226	0.291	2.09463e-08	1	Lmna
6.84592e-13	-0.25759	0.141	0.207	2.2102e-08	1	Gpbp1
8.24072e-13	-0.284356	0.115	0.176	2.66052e-08	1	Tmpo
9.38496e-13	-0.272041	0.606	0.625	3.02994e-08	1	Chchd2
1.04092e-12	-0.667856	0.289	0.336	3.36061e-08	1	Stk17b
1.04871e-12	-0.297707	0.135	0.199	3.38574e-08	1	Med13l
1.22962e-12	-0.389644	0.215	0.283	3.96982e-08	1	Ier5
1.65944e-12	-0.346292	0.204	0.271	5.35751e-08	1	Capg
2.16287e-12	0.298628	0.247	0.189	6.98282e-08	1	Ywhag
2.4894e-12	-0.361793	0.186	0.249	8.03702e-08	1	Anxa6
2.7293e-12	-0.451656	0.129	0.184	8.81156e-08	1	Fam107b
3.61193e-12	0.255056	0.198	0.144	1.16611e-07	1	Dnajc15
3.74112e-12	-0.61002	0.279	0.335	1.20782e-07	1	Xbp1
3.91896e-12	-0.267955	0.825	0.797	1.26523e-07	1	Rps5
4.02044e-12	-0.399567	0.814	0.773	1.298e-07	1	Rpl12
8.54914e-12	-0.262139	0.146	0.208	2.76009e-07	1	Dnajc1
9.49438e-12	-0.276407	0.061	0.107	3.06526e-07	1	Chchd10
1.1728e-11	-0.429317	0.069	0.115	3.78639e-07	1	Traf1
1.20513e-11	-0.298851	0.177	0.241	3.89078e-07	1	Nfat5
1.24989e-11	-0.275715	0.207	0.27	4.03526e-07	1	Cdv3
1.48323e-11	-0.303231	0.068	0.116	4.78861e-07	1	Srebf1
1.65436e-11	-0.336446	0.319	0.378	5.3411e-07	1	Prkar1a
1.66808e-11	-0.778797	0.059	0.101	5.3854e-07	1	Cyp4f18
2.05989e-11	-0.645198	0.209	0.271	6.65036e-07	1	Cdkn1a
2.06948e-11	-0.250161	0.357	0.426	6.68133e-07	1	Pafah1b1
2.28865e-11	0.265371	0.355	0.293	7.38889e-07	1	Psmb6
2.35481e-11	-0.259455	0.562	0.606	7.6025e-07	1	Elob
2.75614e-11	-0.418426	0.34	0.395	8.89821e-07	1	Tpm4
2.78865e-11	-0.372363	0.158	0.217	9.00316e-07	1	Cdkn1b
3.13748e-11	-0.337927	0.233	0.299	1.01293e-06	1	Hectd1
3.18336e-11	-0.689113	0.622	0.591	1.02775e-06	1	Crip1
3.36841e-11	0.262278	0.2	0.149	1.08749e-06	1	Bin1
3.6474e-11	-0.427569	0.145	0.202	1.17756e-06	1	Klf2
3.87262e-11	0.263986	0.186	0.136	1.25028e-06	1	Luzp1
4.27719e-11	0.286428	0.144	0.1	1.38089e-06	1	Ppp1r12c
4.35195e-11	-0.255046	0.109	0.163	1.40503e-06	1	Nck1
4.56718e-11	-0.304027	0.247	0.311	1.47452e-06	1	Dusp11
5.37121e-11	-0.268044	0.163	0.222	1.73409e-06	1	Ppp1r11
6.19856e-11	-0.339652	0.093	0.143	2.00121e-06	1	Arid5a
6.35322e-11	-0.461604	0.172	0.228	2.05114e-06	1	Emp1
6.38455e-11	-0.250506	0.75	0.731	2.06125e-06	1	Rpl14
7.50477e-11	-0.255398	0.142	0.201	2.42292e-06	1	Pcmtd1
7.69046e-11	-0.484538	0.416	0.321	2.48287e-06	1	Msrb1
7.95907e-11	-0.353047	0.165	0.225	2.56959e-06	1	Pde4b
8.80651e-11	-0.260738	0.299	0.362	2.84318e-06	1	Ssb
1.07497e-10	0.285754	0.13	0.089	3.47055e-06	1	Clasp2
1.20961e-10	-0.303177	0.065	0.108	3.90523e-06	1	Nfil3
1.22572e-10	-0.300636	0.313	0.369	3.95724e-06	1	2022-09-07
1.32669e-10	-0.358484	0.067	0.11	4.28321e-06	1	Rinl
1.35103e-10	-0.316187	0.188	0.248	4.36179e-06	1	Ccnl2
1.81437e-10	-0.327336	0.273	0.333	5.85769e-06	1	Nucks1
1.87329e-10	-1.06125	0.148	0.19	6.04792e-06	1	Il7r
1.88863e-10	-0.298056	0.134	0.189	6.09743e-06	1	2022-09-09
2.01678e-10	-0.251831	0.113	0.166	6.51118e-06	1	Rad21
2.07944e-10	0.251808	0.262	0.206	6.71348e-06	1	Tpp2
2.10522e-10	-0.283386	0.18	0.241	6.79669e-06	1	Nr3c1
2.25684e-10	-0.443293	0.213	0.273	7.28622e-06	1	2022-03-07
2.35955e-10	-0.4167	0.264	0.321	7.61779e-06	1	Diaph1
3.24651e-10	0.272126	0.199	0.151	1.04814e-05	1	Hpf1
3.3934e-10	-0.310371	0.232	0.294	1.09556e-05	1	Bnip3l
3.44644e-10	-0.25909	0.272	0.336	1.11268e-05	1	Rbms1
3.53397e-10	-0.572686	0.086	0.134	1.14094e-05	1	Cxcl1
4.22055e-10	-0.305338	0.277	0.329	1.3626e-05	1	Hdlbp
4.61812e-10	-0.271691	0.176	0.233	1.49096e-05	1	Fam104a
5.33268e-10	-1.26884	0.119	0.157	1.72166e-05	1	Csf3r
6.63804e-10	-1.43598	0.108	0.146	2.14309e-05	1	Clec4d
6.78329e-10	-0.258167	0.182	0.242	2.18998e-05	1	Kmt2a
8.81092e-10	-0.266919	0.217	0.272	2.84461e-05	1	Mpc2
9.23508e-10	-0.283673	0.093	0.14	2.98155e-05	1	Dnajb1
1.00021e-09	0.27431	0.11	0.074	3.22917e-05	1	Ctbp2
1.09618e-09	-0.296923	0.099	0.148	3.53901e-05	1	Vegfa
1.13291e-09	-0.250326	0.253	0.311	3.65759e-05	1	Paip2
1.16746e-09	-0.283717	0.148	0.203	3.76913e-05	1	Tnfaip3
1.21144e-09	-0.272937	0.263	0.324	3.91114e-05	1	Rsrc2
1.2161e-09	-0.34805	0.114	0.163	3.92616e-05	1	Rbl2
1.24107e-09	-0.417376	0.196	0.248	4.00679e-05	1	Cdk2ap2
2.39911e-09	-0.315498	0.253	0.309	7.74554e-05	1	Nsd3
2.48859e-09	-0.331654	0.37	0.414	8.03442e-05	1	Rpl29
3.80308e-09	-0.253885	0.231	0.289	0.000122782	1	Rdx
4.19e-09	-0.261637	0.229	0.287	0.000135274	1	Map4k4
4.27777e-09	-0.423391	0.486	0.529	0.000138108	1	Aldoa
4.29762e-09	-0.416418	0.133	0.183	0.000138749	1	Acsl4
5.43037e-09	-0.269644	0.134	0.183	0.00017532	1	Map1lc3a
5.72007e-09	-0.381046	0.311	0.365	0.000184673	1	Ier2
6.04786e-09	-0.328647	0.163	0.215	0.000195255	1	Aebp2
6.58897e-09	0.263147	0.235	0.181	0.000212725	1	Ccr2
8.30424e-09	-0.257105	0.493	0.521	0.000268102	1	Eif2s2
8.81426e-09	-0.263472	0.197	0.25	0.000284568	1	Zfas1
8.85338e-09	-0.3636	0.079	0.12	0.000285831	1	Iqsec1
9.45151e-09	-0.323729	0.22	0.274	0.000305142	1	Tgoln1
1.00418e-08	-0.294171	0.336	0.386	0.000324198	1	Selenok
1.27653e-08	-0.253473	0.115	0.161	0.000412129	1	Ndfip2
1.28854e-08	-0.355423	0.191	0.243	0.000416005	1	Kpna4
1.38833e-08	-0.269387	0.114	0.159	0.000448224	1	Slc9a3r1
1.40197e-08	-0.802829	0.263	0.304	0.000452626	1	Grina
2.55804e-08	-0.675307	0.174	0.215	0.000825862	1	Sorl1
3.51787e-08	0.252643	0.274	0.226	0.00113574	1	Snx6
4.16196e-08	-0.272078	0.125	0.17	0.00134369	1	Pgp
4.52898e-08	-0.819671	0.083	0.122	0.00146218	1	Hilpda
4.72427e-08	-0.284551	0.323	0.376	0.00152523	1	Rock1
5.0093e-08	-0.265564	0.416	0.467	0.00161725	1	Srsf5
5.75253e-08	-0.281815	0.085	0.125	0.0018572	1	Nr4a3
6.54156e-08	-0.415821	0.187	0.234	0.00211194	1	Ndel1
6.98666e-08	-0.265919	0.575	0.58	0.00225564	1	Serbp1
7.06544e-08	-0.406981	0.101	0.141	0.00228108	1	Rabgef1
7.50814e-08	-0.262622	0.076	0.114	0.002424	1	Mir22hg
1.00563e-07	-0.454469	0.126	0.169	0.00324669	1	Fbxl5
1.03287e-07	-0.501131	0.341	0.384	0.00333461	1	Dusp1
1.08466e-07	-0.297371	0.465	0.494	0.00350183	1	Rbm3
1.14902e-07	-0.267798	0.368	0.412	0.00370963	1	Cd47
1.27498e-07	-0.26708	0.421	0.447	0.00411628	1	Eef1g
1.38998e-07	-0.255705	0.232	0.285	0.00448757	1	Mier1
1.63992e-07	-0.320295	0.248	0.291	0.00529447	1	Sec11c
2.69673e-07	-0.595778	0.307	0.24	0.0087064	1	Igkc
2.99319e-07	0.26678	0.153	0.119	0.0096635	1	Stx16
3.62083e-07	-0.272971	0.279	0.328	0.0116898	1	Pgk1
4.56678e-07	-0.273394	0.187	0.236	0.0147439	1	Rb1cc1
5.23895e-07	-0.252261	0.15	0.193	0.016914	1	Eapp
5.6001e-07	-0.698092	0.198	0.237	0.0180799	1	Ets2
5.71518e-07	-0.255463	0.12	0.16	0.0184515	1	Rlf
7.40034e-07	-0.266445	0.142	0.183	0.023892	1	Dhrs7
7.7961e-07	-0.354853	0.245	0.29	0.0251697	1	Tra2a
8.20638e-07	-0.304524	0.354	0.281	0.0264943	1	Tnfaip2
8.59442e-07	-1.47901	0.587	0.557	0.0277471	1	Srgn
1.761e-06	-0.257652	0.086	0.12	0.0568538	1	Zdhhc18
1.8492e-06	-0.303472	0.2	0.243	0.0597013	1	Smchd1
2.1838e-06	-0.40231	0.351	0.388	0.070504	1	Fosb
2.25617e-06	0.258063	0.217	0.181	0.0728406	1	Foxn3
3.10969e-06	-0.355007	0.148	0.185	0.100396	1	Atg3
3.5196e-06	-0.314192	0.073	0.103	0.11363	1	Grap2
3.58587e-06	-0.270467	0.141	0.179	0.11577	1	Ubald2
3.76171e-06	-0.260402	0.126	0.164	0.121447	1	Ell2
4.08179e-06	-0.309982	0.696	0.698	0.131781	1	H3f3a
4.19724e-06	-0.254355	0.244	0.285	0.135508	1	Srp9
5.47589e-06	-0.253575	0.337	0.375	0.176789	1	Rabac1
5.81269e-06	-0.276358	0.076	0.105	0.187663	1	Cyfip2
7.42727e-06	-0.304962	0.249	0.287	0.23979	1	Supt4a
8.13778e-06	-0.506671	0.232	0.27	0.262728	1	Nfkbiz
9.4477e-06	-0.32274	0.186	0.223	0.305019	1	Rapgef6
9.56381e-06	-0.322068	0.14	0.175	0.308768	1	Ccpg1
1.06212e-05	-0.280551	0.818	0.818	0.342905	1	H3f3b
1.69316e-05	-0.271972	0.255	0.294	0.546637	1	1810058I24Rik
1.71443e-05	-0.668338	0.146	0.108	0.553503	1	Cxcl14
2.1021e-05	-0.251385	0.077	0.106	0.678663	1	Stmn1
2.38012e-05	-0.384746	0.08	0.106	0.768421	1	Inpp4b
2.58131e-05	-0.261344	0.184	0.222	0.833377	1	Zfp292
2.72478e-05	-0.372765	0.134	0.101	0.879694	1	Ccl2
3.19138e-05	-0.310002	0.089	0.119	1	1	Gadd45g
4.34518e-05	-0.286234	0.102	0.131	1	1	Ptpn12
9.79694e-05	-0.344951	0.249	0.2	1	1	Ccnb1ip1
0.000113518	-0.287768	0.176	0.206	1	1	Arhgef1
0.000121178	-0.577167	0.234	0.264	1	1	Marcksl1
0.000223151	-0.993832	0.161	0.181	1	1	Fn1
0.000293153	-0.288245	0.117	0.142	1	1	Cd37
0.000417386	-0.313653	0.189	0.217	1	1	Cited2
0.00052096	-0.293768	0.209	0.236	1	1	Clec2d
0.000780105	-0.268467	0.09	0.112	1	1	Sema4a
0.000790289	-0.262418	0.291	0.321	1	1	Ctnnb1
0.000934159	-0.280734	0.1	0.122	1	1	Antxr2
0.00134827	-0.426813	0.13	0.101	1	1	Col14a1
0.00141495	0.780143	0.108	0.09	1	1	Prxl2c
0.00144432	-0.370912	0.152	0.175	1	1	Glrx
0.00165928	-0.984493	0.205	0.165	1	1	Ccrl2
0.00213202	-0.317105	0.096	0.117	1	1	Dusp16
0.00233644	-0.326352	0.179	0.2	1	1	Dennd4a
0.00299361	-0.251379	0.737	0.692	1	1	Rpl5
0.00305237	-0.251856	0.104	0.126	1	1	Cwc25
0.00324048	-0.265799	0.399	0.414	1	1	Myl12b
0.00349557	-0.28734	0.108	0.127	1	1	Spata13
0.00696286	-0.907126	0.159	0.127	1	1	Nlrp3
0.0093214	-0.315207	0.715	0.539	1	1	Cd52
0	5.8652	0.367	0.019	0	2	Scgb1b27
0	5.57784	0.573	0.024	0	2	Scgb2b27
0	4.57302	0.45	0.013	0	2	2310057J18Rik
0	4.33009	0.549	0.022	0	2	Car6
0	3.76331	0.194	0.006	0	2	Pip
0	3.41213	0.768	0.142	0	2	Csn3
0	3.32702	0.912	0.215	0	2	Lcn2
0	2.80249	0.599	0.052	0	2	Aqp5
0	2.76087	0.781	0.145	0	2	Wfdc18
0	2.59567	0.867	0.44	0	2	Dbi
0	2.54217	0.751	0.142	0	2	Epcam
0	2.52353	0.672	0.103	0	2	Krt8
0	2.51422	0.614	0.074	0	2	Plet1
0	2.49704	0.678	0.092	0	2	Krt18
0	2.47127	0.524	0.067	0	2	Slc12a2
0	2.44121	0.836	0.459	0	2	Rps27l
0	2.40423	0.484	0.079	0	2	Scd1
0	2.40346	0.679	0.127	0	2	Fxyd3
0	2.36789	0.731	0.283	0	2	Trf
0	2.24476	0.687	0.202	0	2	Phlda1
0	2.15597	0.576	0.069	0	2	Cldn7
0	2.09527	0.287	0.025	0	2	Lalba
0	1.99719	0.444	0.031	0	2	Etv1
0	1.74382	0.391	0.032	0	2	Folr1
0	1.63237	0.445	0.059	0	2	Cldn3
0	1.45941	0.355	0.051	0	2	Galnt3
0	1.43912	0.352	0.05	0	2	Tspan8
0	1.40174	0.294	0.027	0	2	Ncald
0	1.29975	0.291	0.023	0	2	Tesc
0	1.22753	0.255	0.005	0	2	1500002F19Rik
0	1.01634	0.231	0.015	0	2	5330417C22Rik
0	0.796879	0.219	0.015	0	2	Tpd52l1
0	0.782183	0.154	0.004	0	2	Bricd5
0	-2.26688	0.437	0.865	0	2	B2m
1.69415e-298	1.55753	0.442	0.084	5.46955e-294	2	Sox9
3.30128e-296	0.69324	0.179	0.009	1.06582e-291	2	Tc2n
4.39199e-294	1.33141	0.341	0.049	1.41796e-289	2	Smim22
7.22954e-289	1.73335	0.291	0.035	2.33406e-284	2	Pigr
2.74131e-288	1.18447	0.328	0.046	8.8503e-284	2	Cystm1
6.76209e-285	1.38722	0.969	0.784	2.18314e-280	2	Rpl35
1.20731e-281	1.12319	0.225	0.019	3.89779e-277	2	Thrsp
1.23077e-279	1.02603	0.245	0.024	3.97355e-275	2	Prlr
1.82723e-278	1.57992	0.501	0.124	5.89921e-274	2	Spint2
7.26328e-274	0.838085	0.165	0.008	2.34495e-269	2	Rap1gap
7.51553e-274	2.11323	0.524	0.144	2.42639e-269	2	Acsl4
5.25684e-272	-2.19009	0.821	0.952	1.69717e-267	2	Tmsb4x
1.34261e-255	1.34562	0.239	0.025	4.33461e-251	2	Arg1
1.86008e-255	1.14653	0.31	0.046	6.00527e-251	2	Ano1
4.29145e-254	1.71256	0.547	0.159	1.38549e-249	2	Errfi1
4.7036e-254	-2.95391	0.195	0.752	1.51856e-249	2	Cst3
3.56042e-251	0.977854	0.191	0.015	1.14948e-246	2	Col9a1
1.42711e-250	1.01894	0.994	0.942	4.60742e-246	2	Rpl41
3.3871e-248	0.532454	0.13	0.005	1.09352e-243	2	Cldn2
3.02348e-247	1.19753	0.322	0.053	9.7613e-243	2	Me1
4.13997e-246	1.05919	0.268	0.035	1.33659e-241	2	Sox10
4.89892e-245	2.03506	0.675	0.295	1.58162e-240	2	Xbp1
2.75466e-243	1.62371	0.421	0.094	8.89343e-239	2	Apoc1
3.59299e-238	1.18465	0.359	0.066	1.16e-233	2	Ehf
6.77028e-232	1.65164	0.691	0.263	2.18579e-227	2	Igfbp5
1.34973e-229	-3.13663	0.087	0.609	4.3576e-225	2	Cd52
1.37295e-228	1.48132	0.599	0.199	4.43257e-224	2	Nfib
2.221e-228	1.07309	0.241	0.03	7.17049e-224	2	Clic6
2.90841e-228	1.4626	0.415	0.099	9.3898e-224	2	Socs2
1.11182e-225	1.0517	0.304	0.05	3.58952e-221	2	Sorbs2
2.21004e-224	1.7018	0.644	0.273	7.1351e-220	2	Actn4
6.0524e-223	1.05872	0.975	0.845	1.95402e-218	2	Rpl32
1.4561e-221	1.31028	0.443	0.112	4.70101e-217	2	Auts2
7.28507e-220	0.992254	0.291	0.047	2.35198e-215	2	Elf5
4.44746e-216	1.1711	0.328	0.061	1.43586e-211	2	Car12
2.74863e-212	0.586187	0.159	0.012	8.87394e-208	2	Arfgef3
4.247e-212	1.28903	0.869	0.664	1.37114e-207	2	Cox7c
1.45504e-211	-1.47803	0.603	0.899	4.6976e-207	2	Gm42418
1.91588e-211	-2.84474	0.058	0.566	6.18541e-207	2	Ptprc
7.26465e-211	1.52919	0.606	0.223	2.34539e-206	2	Atf3
1.33164e-209	-2.53869	0.065	0.573	4.29921e-205	2	Fxyd5
6.34174e-208	1.00537	0.977	0.856	2.04743e-203	2	Rpl36
5.60919e-207	0.818931	0.25	0.037	1.81093e-202	2	Rab25
5.69237e-203	1.29336	0.553	0.178	1.83778e-198	2	Cald1
1.15413e-202	1.18916	0.884	0.664	3.72611e-198	2	Rps18
3.66737e-202	1.62455	0.698	0.343	1.18401e-197	2	Dstn
1.15012e-201	1.56607	0.578	0.219	3.71316e-197	2	Sdc4
1.5269e-199	-1.64349	0.497	0.812	4.92959e-195	2	H2-D1
5.8787e-193	0.627831	0.149	0.012	1.89794e-188	2	Syne4
5.09015e-192	0.97694	0.988	0.907	1.64336e-187	2	Rps28
5.72793e-187	0.9727	0.984	0.893	1.84926e-182	2	Rpl39
3.1863e-184	-3.29731	0.13	0.6	1.0287e-179	2	Srgn
5.94218e-183	2.52708	0.1	0.004	1.91843e-178	2	Mup5
2.50707e-182	0.66202	0.106	0.005	8.09406e-178	2	Agt
2.65424e-182	-2.07006	0.118	0.58	8.56921e-178	2	Cyba
4.13189e-182	1.24218	0.189	0.022	1.33398e-177	2	Hbb-bs
7.24206e-182	0.464395	0.128	0.009	2.3381e-177	2	Ldb3
1.27551e-178	-2.44925	0.045	0.503	4.11798e-174	2	Laptm5
1.46079e-177	1.35628	0.362	0.094	4.71618e-173	2	4931406C07Rik
4.30636e-177	1.29516	0.377	0.102	1.39031e-172	2	Ss18l2
1.73547e-176	0.678451	0.221	0.033	5.60297e-172	2	Rab15
2.01291e-175	1.25301	0.182	0.021	6.49869e-171	2	Hba-a1
2.96133e-175	0.540648	0.123	0.008	9.56064e-171	2	Adig
1.62624e-174	0.426599	0.116	0.007	5.25033e-170	2	Cd164l2
2.76084e-172	1.0533	0.26	0.048	8.91339e-168	2	Hist1h4h
2.55643e-170	0.626409	0.179	0.022	8.25344e-166	2	Homer2
2.58149e-169	-3.23835	0.061	0.503	8.33434e-165	2	Tyrobp
4.83867e-166	0.921799	0.217	0.034	1.56217e-161	2	Cldn4
2.53794e-164	1.79308	0.163	0.019	8.19375e-160	2	Atp1a2
5.58661e-163	1.141	0.325	0.08	1.80364e-158	2	Chchd10
7.83651e-163	-2.28565	0.024	0.455	2.53002e-158	2	Coro1a
1.58952e-161	1.35034	0.437	0.143	5.13176e-157	2	Rassf3
3.56682e-161	0.829238	0.949	0.825	1.15155e-156	2	Rpl24
7.40704e-161	0.73513	0.202	0.03	2.39136e-156	2	Shf
4.47822e-159	1.30253	0.493	0.183	1.44579e-154	2	S100a1
7.13973e-159	-2.17005	0.027	0.451	2.30506e-154	2	Arhgdib
5.05278e-158	1.00214	0.306	0.073	1.63129e-153	2	Stk39
5.47366e-158	-2.10164	0.791	0.941	1.76717e-153	2	Fth1
1.28849e-157	1.30385	0.362	0.102	4.15989e-153	2	Kcnn4
1.00733e-156	-1.91591	0.111	0.561	3.25217e-152	2	Vim
1.88755e-156	0.796505	0.972	0.876	6.09396e-152	2	Rpl35a
4.94127e-156	1.20892	0.8	0.563	1.59529e-151	2	Gas5
1.84042e-155	1.29316	0.464	0.16	5.9418e-151	2	Sox4
2.3467e-155	0.826377	0.971	0.899	7.57632e-151	2	Rpl37
3.81376e-155	0.52231	0.126	0.011	1.23127e-150	2	Chrm3
1.28571e-153	0.849351	0.95	0.85	4.15092e-149	2	Rpl28
1.2129e-152	0.973417	0.272	0.059	3.91583e-148	2	Cgnl1
4.03928e-152	1.4384	0.477	0.186	1.30408e-147	2	1110008P14Rik
6.38264e-152	-3.71268	0.126	0.551	2.06063e-147	2	Apoe
8.09084e-150	0.620482	0.187	0.028	2.61213e-145	2	Kif21a
1.1058e-149	1.42663	0.462	0.172	3.57008e-145	2	Secisbp2l
3.12965e-149	0.870781	0.243	0.048	1.01041e-144	2	Ceacam1
2.20999e-147	0.892236	0.966	0.859	7.13495e-143	2	mt-Co1
1.40035e-146	0.683322	0.216	0.038	4.52101e-142	2	Urah
3.3233e-146	1.32745	0.704	0.446	1.07293e-141	2	Uqcr11
2.65852e-145	1.45949	0.407	0.141	8.58304e-141	2	Pgp
5.23722e-145	0.847532	0.267	0.059	1.69084e-140	2	Paip2b
1.14458e-144	0.559756	0.164	0.022	3.69527e-140	2	Erbb3
8.93334e-144	-1.74472	0.121	0.529	2.88413e-139	2	Msn
1.51577e-143	1.31817	0.556	0.251	4.89367e-139	2	Tceal9
7.86419e-142	0.478973	0.128	0.013	2.53896e-137	2	Dixdc1
1.3921e-141	1.18332	0.389	0.123	4.49439e-137	2	Hist1h2bc
1.29477e-140	1.23824	0.323	0.089	4.18018e-136	2	Srebf1
7.92375e-139	-1.73713	0.199	0.606	2.55818e-134	2	AY036118
1.05606e-138	-4.39365	0.071	0.464	3.40948e-134	2	Cd74
1.4277e-138	0.888181	0.262	0.058	4.60934e-134	2	Palmd
3.94615e-138	1.04036	0.753	0.403	1.27401e-133	2	Mt1
3.12602e-136	0.620827	0.155	0.02	1.00924e-131	2	Sidt1
6.18942e-136	1.31342	0.442	0.169	1.99825e-131	2	Scd2
4.42556e-135	0.938487	0.286	0.072	1.42879e-130	2	Ptprf
1.91556e-134	1.06806	0.263	0.062	6.18437e-130	2	Slc5a3
1.34215e-133	0.422891	0.134	0.015	4.33313e-129	2	Baiap2l1
1.68943e-133	0.869623	0.24	0.052	5.45432e-129	2	Prxl2a
2.21702e-133	-1.082	0.251	0.669	7.15765e-129	2	Lars2
2.38946e-133	-2.83525	0.073	0.451	7.71437e-129	2	Fcer1g
4.28891e-133	-1.92432	0.184	0.545	1.38467e-128	2	Mbnl1
4.10277e-131	0.893316	0.271	0.066	1.32458e-126	2	Fblim1
3.29659e-130	0.600524	0.181	0.03	1.0643e-125	2	Wwc1
6.68387e-130	0.711463	0.21	0.04	2.15789e-125	2	Esrp1
6.2861e-129	0.985494	0.821	0.671	2.02947e-124	2	Cox8a
8.04871e-129	0.72467	0.947	0.836	2.59852e-124	2	Rps19
6.49019e-128	0.570096	0.16	0.024	2.09536e-123	2	Serinc2
2.09358e-127	0.574685	0.175	0.029	6.75912e-123	2	Chn2
4.24289e-127	0.966152	0.322	0.092	1.36982e-122	2	Rbm47
1.28202e-126	0.417521	0.137	0.017	4.13901e-122	2	Crb3
5.27376e-125	-2.85317	0.05	0.416	1.70263e-120	2	Ctss
1.11616e-124	0.713703	0.187	0.034	3.60354e-120	2	Klc3
3.24799e-123	0.793931	0.223	0.048	1.04861e-118	2	Tcaf1
4.22185e-123	0.813785	0.889	0.747	1.36302e-118	2	Rplp0
8.36603e-122	0.919849	0.349	0.109	2.70097e-117	2	Fermt2
1.13513e-120	0.44635	0.123	0.014	3.66477e-116	2	Fam13a
5.06578e-118	0.673093	0.971	0.888	1.63549e-113	2	Rps26
1.0981e-117	0.99296	0.338	0.108	3.54522e-113	2	Tob1
4.42425e-117	-1.22128	0.553	0.771	1.42837e-112	2	Pfn1
8.73925e-117	0.832026	0.269	0.07	2.82147e-112	2	Irx2
1.23768e-116	0.977081	0.13	0.017	3.99587e-112	2	Hbb-bt
1.50505e-115	1.24417	0.699	0.512	4.85906e-111	2	Ndufa4
1.66558e-115	-1.5819	0.219	0.546	5.37732e-111	2	Sh3bgrl3
9.05935e-115	0.729317	0.206	0.043	2.92481e-110	2	Hist1h4i
2.43787e-114	-1.74132	0.294	0.622	7.87068e-110	2	Crip1
4.88191e-114	0.912903	0.301	0.09	1.57613e-109	2	Abhd5
1.13022e-113	-3.63708	0.057	0.399	3.64893e-109	2	H2-Aa
8.1743e-113	0.921029	0.278	0.077	2.63907e-108	2	Zfp395
1.31736e-112	0.577535	0.151	0.024	4.25309e-108	2	Tead2
2.49091e-111	-1.79029	0.019	0.352	8.04192e-107	2	Rac2
6.28721e-111	0.745966	0.248	0.063	2.02983e-106	2	Irx1
1.35454e-110	1.73452	0.407	0.156	4.37314e-106	2	Chil1
2.35024e-110	0.514104	0.134	0.019	7.58776e-106	2	Hey1
2.57011e-110	0.552678	0.168	0.031	8.29761e-106	2	Nipal2
5.05931e-110	1.62747	0.169	0.031	1.6334e-105	2	Saa1
5.47592e-110	-1.92867	0.259	0.549	1.7679e-105	2	Lcp1
9.5493e-110	1.03766	0.338	0.112	3.08299e-105	2	Serf1
2.80637e-108	0.872604	0.271	0.077	9.06037e-104	2	Tmem238
3.15257e-108	0.605283	0.97	0.915	1.01781e-103	2	Rpl23
5.28778e-108	-1.51723	0.04	0.374	1.70716e-103	2	Emp3
5.84125e-108	0.479287	0.114	0.014	1.88585e-103	2	Klhdc7a
9.11495e-107	0.389594	0.11	0.013	2.94276e-102	2	Arhgdig
1.3619e-106	0.345638	0.105	0.012	4.39689e-102	2	Dyrk3
1.7874e-105	-1.53905	0.115	0.441	5.77061e-101	2	Akap13
6.41413e-105	1.07721	0.759	0.543	2.0708e-100	2	Mif
6.58663e-105	0.565672	0.16	0.029	2.12649e-100	2	Chmp4c
7.07646e-105	0.623347	0.992	0.931	2.28464e-100	2	Rpl37a
9.03684e-105	0.803737	0.887	0.729	2.91754e-100	2	Rpl36a
2.64425e-104	0.602316	0.968	0.908	8.53694e-100	2	Rps27a
3.75995e-103	1.00368	0.282	0.087	1.2139e-98	2	Chpt1
7.26265e-103	-1.21141	0.431	0.695	2.34475e-98	2	H2-K1
9.13511e-103	0.97945	0.58	0.302	2.94927e-98	2	Trps1
1.70698e-102	1.07003	0.706	0.532	5.51099e-98	2	Atp5j2
2.31843e-101	1.01834	0.479	0.212	7.48505e-97	2	Nfix
9.55298e-101	1.159	0.588	0.336	3.08418e-96	2	Atp6v1e1
1.93634e-100	0.858349	0.818	0.664	6.25147e-96	2	Rps2
3.52917e-100	0.668332	0.124	0.018	1.13939e-95	2	Bglap3
4.64438e-100	-2.15958	0.04	0.351	1.49944e-95	2	Lst1
9.31107e-100	-2.43748	0.069	0.386	3.00608e-95	2	S100a4
1.27929e-99	0.508662	0.179	0.038	4.13017e-95	2	Pla2g12a
2.8196e-99	-1.63187	0.027	0.337	9.10307e-95	2	Lsp1
9.39349e-99	0.937055	0.775	0.58	3.03269e-94	2	Rpl22l1
1.62842e-98	-1.35035	0.214	0.519	5.25734e-94	2	Actr3
1.64734e-98	1.24887	0.324	0.112	5.31843e-94	2	Tm4sf1
3.64123e-98	0.657691	0.942	0.838	1.17557e-93	2	Rpl26
1.08816e-97	0.563818	0.18	0.039	3.51312e-93	2	Cracr2b
2.68012e-97	-1.61722	0.023	0.325	8.65278e-93	2	Cd53
4.1129e-97	1.05396	0.695	0.52	1.32785e-92	2	H2afj
5.35436e-97	0.445581	0.146	0.026	1.72866e-92	2	Eps8l2
1.01471e-96	0.713046	0.225	0.059	3.27599e-92	2	Ldhb
1.53864e-96	0.490127	0.107	0.014	4.9675e-92	2	Stac2
1.4541e-95	1.10368	0.672	0.491	4.69457e-91	2	Cox7a2
3.83498e-95	1.06151	0.248	0.073	1.23812e-90	2	Spata7
3.87292e-95	0.439974	0.108	0.014	1.25037e-90	2	Slc5a8
4.30163e-95	0.410556	0.121	0.018	1.38878e-90	2	Marveld3
8.4625e-95	0.391984	0.129	0.021	2.73212e-90	2	Nos1ap
8.75969e-95	0.369748	0.137	0.024	2.82807e-90	2	Asns
1.13893e-94	0.315938	0.111	0.015	3.67704e-90	2	Mlph
1.52933e-94	-1.60592	0.05	0.353	4.93745e-90	2	Stk17b
5.52316e-94	-3.78892	0.056	0.354	1.78315e-89	2	H2-Ab1
5.59808e-93	0.593148	0.95	0.872	1.80734e-88	2	Rpl27a
8.72356e-93	0.72004	0.851	0.734	2.8164e-88	2	Hsp90ab1
1.31136e-92	1.1113	0.51	0.256	4.23371e-88	2	Pdcd4
2.65197e-92	0.79243	0.219	0.057	8.56188e-88	2	Sfn
4.13566e-92	0.852149	0.232	0.065	1.3352e-87	2	Tfrc
7.96434e-92	0.349652	0.122	0.019	2.57129e-87	2	Gdpd1
1.38693e-91	0.373846	0.131	0.022	4.47769e-87	2	Psrc1
1.6915e-91	-1.00732	0.391	0.701	5.461e-87	2	S100a6
2.08361e-91	0.494958	0.149	0.029	6.72695e-87	2	Stxbp6
5.08917e-91	0.380835	0.123	0.02	1.64304e-86	2	Mansc1
9.27922e-91	0.821543	0.284	0.092	2.9958e-86	2	Gata3
1.44166e-90	0.8068	0.798	0.645	4.65439e-86	2	Naca
2.55535e-90	0.645742	0.195	0.048	8.24996e-86	2	Celsr2
2.67438e-89	-1.60268	0.197	0.479	8.63424e-85	2	Picalm
5.88615e-89	0.724509	0.108	0.016	1.90034e-84	2	Cldn10
5.89461e-89	-1.77077	0.217	0.497	1.90308e-84	2	Marcks
6.21605e-89	0.596993	0.202	0.051	2.00685e-84	2	Tmc4
2.11354e-88	0.535106	0.197	0.049	6.82356e-84	2	Stk26
3.09543e-88	0.579092	0.179	0.041	9.9936e-84	2	Dsg2
3.69387e-88	1.0818	0.68	0.496	1.19257e-83	2	Ldha
4.55554e-88	0.554823	0.972	0.901	1.47076e-83	2	Rplp1
9.96221e-88	-2.67324	0.067	0.362	3.2163e-83	2	Lyz2
1.2335e-87	0.603584	0.178	0.041	3.98235e-83	2	Atp6v1b1
1.59397e-87	0.689402	0.222	0.061	5.14612e-83	2	Deptor
1.83301e-87	0.879413	0.737	0.612	5.91786e-83	2	Chchd2
2.58686e-87	0.368074	0.107	0.015	8.35167e-83	2	Large2
2.80535e-87	1.07105	0.615	0.42	9.05708e-83	2	Atp5g1
7.86234e-87	-1.7018	0.105	0.382	2.53835e-82	2	Gmfg
2.58237e-86	0.766712	0.254	0.079	8.33717e-82	2	Zfp503
4.14692e-86	1.04658	0.424	0.194	1.33883e-81	2	Cited2
7.12922e-86	0.541309	0.164	0.037	2.30167e-81	2	Stard10
1.50039e-85	0.559046	0.187	0.045	4.844e-81	2	Crabp2
2.83125e-85	0.473705	0.158	0.034	9.14069e-81	2	Tfap2c
5.85801e-85	0.44318	0.13	0.023	1.89126e-80	2	Tspan15
6.05014e-85	-1.56364	0.034	0.31	1.95329e-80	2	Fyb
1.0834e-84	0.879481	0.299	0.11	3.49777e-80	2	Cmas
1.42306e-84	0.552671	0.185	0.046	4.59436e-80	2	Rab4a
2.01717e-84	-1.63695	0.058	0.335	6.51242e-80	2	Gdpd3
2.70409e-84	-1.24659	0.289	0.551	8.73015e-80	2	Arpc1b
6.36736e-84	1.12968	0.501	0.285	2.0557e-79	2	Ndufb2
8.97984e-84	0.365072	0.122	0.021	2.89914e-79	2	Pdzk1ip1
9.12029e-84	0.757851	0.219	0.062	2.94448e-79	2	Tcim
1.00835e-83	-1.79235	0.038	0.311	3.25547e-79	2	Zeb2
1.22758e-83	0.855676	0.232	0.068	3.96324e-79	2	Mia
2.14096e-83	0.467126	0.967	0.813	6.9121e-79	2	mt-Co2
2.15013e-83	-1.54349	0.343	0.583	6.94171e-79	2	Lgals1
2.23689e-83	1.20751	0.523	0.301	7.22179e-79	2	Atp1a1
2.35127e-83	0.537301	0.182	0.045	7.59108e-79	2	Plpp2
3.29857e-83	0.949855	0.462	0.224	1.06494e-78	2	Fabp5
3.81031e-83	-1.88278	0.011	0.274	1.23016e-78	2	Ltb
7.03312e-83	0.502064	0.164	0.037	2.27064e-78	2	Dcaf4
1.04305e-82	0.563007	0.96	0.845	3.36749e-78	2	Rps20
1.29543e-82	-1.32721	0.073	0.354	4.1823e-78	2	Celf2
1.49398e-82	1.01344	0.609	0.389	4.8233e-78	2	Rpl29
1.51384e-82	0.876822	0.774	0.538	4.88743e-78	2	mt-Atp8
7.90748e-82	0.575037	0.158	0.035	2.55293e-77	2	Ociad2
1.18714e-81	-1.43108	0.011	0.269	3.83268e-77	2	Cyth4
1.71699e-81	-1.42489	0.057	0.338	5.54329e-77	2	Emb
1.84902e-81	-3.16029	0.06	0.334	5.96955e-77	2	Wfdc17
5.28176e-81	0.780843	0.276	0.096	1.70522e-76	2	Mcee
9.97282e-81	-1.39485	0.023	0.288	3.21973e-76	2	Selplg
1.14858e-80	1.04868	0.545	0.324	3.70819e-76	2	Hmgn1
1.28664e-80	0.398147	0.131	0.025	4.15391e-76	2	Fam20a
1.76916e-80	1.01073	0.61	0.405	5.71172e-76	2	Uqcrb
3.47548e-80	-2.04607	0.044	0.312	1.12206e-75	2	Rgs1
4.39909e-80	-1.60384	0.044	0.31	1.42025e-75	2	Kctd12
5.21201e-80	0.883639	0.332	0.133	1.6827e-75	2	Aopep
5.35868e-79	0.984128	0.385	0.167	1.73005e-74	2	Mgst1
7.67017e-79	1.07165	0.588	0.399	2.47631e-74	2	Ndufb9
1.19297e-78	-1.60208	0.019	0.278	3.85151e-74	2	Maf
1.48839e-78	0.716187	0.308	0.113	4.80527e-74	2	Crip2
1.64078e-78	-1.2682	0.016	0.27	5.29725e-74	2	Rgs10
2.00307e-78	0.499252	0.183	0.047	6.46692e-74	2	Arhgef5
4.27436e-78	0.488813	0.146	0.032	1.37998e-73	2	Krtcap3
7.59312e-78	0.331975	0.109	0.018	2.45144e-73	2	Tom1l1
1.25127e-76	-0.945449	0.417	0.645	4.03971e-72	2	Cdc42
1.43513e-76	0.439183	0.15	0.034	4.63331e-72	2	Rab3d
2.26935e-76	0.34657	0.104	0.017	7.32661e-72	2	Sox5
2.69522e-76	0.479175	0.142	0.031	8.70151e-72	2	Enpp3
3.12107e-76	0.686882	0.227	0.071	1.00764e-71	2	Fuom
3.42684e-76	0.547049	0.18	0.047	1.10636e-71	2	Irx3
7.50857e-76	0.792225	0.222	0.067	2.42414e-71	2	Hbegf
9.6671e-76	0.514834	0.974	0.907	3.12102e-71	2	Rps21
1.14638e-75	0.838331	0.294	0.111	3.7011e-71	2	Slc29a1
1.20804e-75	0.605245	0.896	0.8	3.90017e-71	2	Rpl9
1.90713e-75	0.625331	0.239	0.075	6.15716e-71	2	Kit
2.49182e-75	0.3615	0.147	0.032	8.04485e-71	2	Cldn1
2.8978e-75	0.321373	0.1	0.016	9.35556e-71	2	1810044D09Rik
3.54751e-75	-1.04005	0.355	0.594	1.14531e-70	2	Gnai2
5.93702e-75	0.452554	0.196	0.054	1.91677e-70	2	Perp
6.03635e-75	-1.2759	0.237	0.493	1.94884e-70	2	Wnk1
6.2988e-75	-1.25743	0.016	0.261	2.03357e-70	2	Apbb1ip
6.5967e-75	1.0346	0.629	0.446	2.12975e-70	2	Uqcr10
1.08222e-74	-1.0696	0.37	0.598	3.49394e-70	2	Arpc2
1.14871e-74	0.833193	0.34	0.139	3.70862e-70	2	Sik1
3.10945e-74	0.992269	0.438	0.229	1.00389e-69	2	Mien1
3.26196e-74	1.02686	0.459	0.235	1.05312e-69	2	Ppp1cb
3.89417e-74	-1.7485	0.018	0.261	1.25723e-69	2	Tgfbi
4.75505e-74	1.0352	0.567	0.354	1.53517e-69	2	Ndufc1
4.92979e-74	0.801472	0.277	0.102	1.59158e-69	2	Mrps6
1.27172e-73	-1.1987	0.091	0.353	4.10574e-69	2	Ifngr1
1.48877e-73	0.934193	0.325	0.135	4.8065e-69	2	Nucb2
2.01403e-73	0.436186	0.98	0.914	6.5023e-69	2	Rps24
2.04795e-73	0.510188	0.982	0.909	6.6118e-69	2	Rpl38
2.99059e-73	0.543138	0.186	0.051	9.65512e-69	2	Cxadr
3.10944e-73	0.588693	0.91	0.776	1.00388e-68	2	Rpl22
3.36411e-73	0.862619	0.3	0.12	1.0861e-68	2	Mrpl53
3.78324e-73	0.359564	0.124	0.024	1.22142e-68	2	Ckmt1
4.13364e-73	0.353233	0.15	0.035	1.33455e-68	2	BC006965
5.95547e-73	0.940786	0.685	0.504	1.92272e-68	2	Atp5md
6.80839e-73	0.910604	0.338	0.139	2.19809e-68	2	Dusp6
6.86362e-73	-1.92539	0.064	0.317	2.21592e-68	2	Ifi27l2a
1.12108e-72	0.6924	0.211	0.063	3.61942e-68	2	Cpe
1.46131e-72	0.460925	0.148	0.034	4.71785e-68	2	Map7
3.70559e-72	-1.09386	0.164	0.426	1.19635e-67	2	Cd47
3.80452e-72	-2.07186	0.054	0.308	1.22829e-67	2	Plek
3.92419e-72	0.563448	0.191	0.054	1.26692e-67	2	Atp1b1
9.89374e-72	0.378492	0.143	0.032	3.19419e-67	2	Sntb1
1.52489e-71	-1.45653	0.017	0.254	4.9231e-67	2	Spi1
2.00767e-71	-3.52802	0.076	0.325	6.48177e-67	2	Il1b
4.43007e-71	0.689763	0.265	0.097	1.43025e-66	2	Fdx1
4.66618e-71	0.630223	0.832	0.727	1.50648e-66	2	Rps17
8.13357e-71	1.07153	0.514	0.299	2.62592e-66	2	Taf1d
9.34181e-71	0.80477	0.487	0.252	3.016e-66	2	Tpm1
1.00585e-70	-1.52252	0.011	0.244	3.24737e-66	2	Ncf2
3.02609e-70	0.899379	0.353	0.159	9.76972e-66	2	Map1lc3a
8.55681e-70	0.417403	0.153	0.037	2.76257e-65	2	Cmtm8
1.23083e-69	0.568894	0.225	0.073	3.97373e-65	2	Tmem63b
2.82963e-69	-1.67446	0.02	0.252	9.13547e-65	2	Alox5ap
3.31061e-69	-1.53526	0.018	0.25	1.06883e-64	2	Fgl2
4.35021e-69	0.78212	0.32	0.135	1.40446e-64	2	Tcn2
7.37609e-69	0.965319	0.447	0.237	2.38137e-64	2	Sars
7.4651e-69	0.45637	0.146	0.035	2.41011e-64	2	Tfap2a
8.20663e-69	-2.07446	0.027	0.259	2.64951e-64	2	Mpeg1
1.1247e-68	0.921326	0.502	0.284	3.63111e-64	2	Skp1a
1.47315e-68	-1.11274	0.064	0.315	4.75607e-64	2	Rab8b
1.65482e-68	-1.58002	0.031	0.267	5.3426e-64	2	AW112010
2.00707e-68	0.564172	0.167	0.045	6.47982e-64	2	Abhd17c
2.70074e-68	0.96699	0.434	0.225	8.71933e-64	2	Zfas1
2.74587e-68	-1.20764	0.234	0.478	8.86503e-64	2	Atp2b1
3.13474e-68	0.460927	0.139	0.032	1.01205e-63	2	Svip
3.22545e-68	0.499059	0.187	0.054	1.04134e-63	2	Smagp
3.95063e-68	0.883174	0.776	0.604	1.27546e-63	2	Uba52
7.70066e-68	-1.28402	0.18	0.419	2.48616e-63	2	Cotl1
1.18993e-67	0.416424	0.161	0.042	3.8417e-63	2	Kcnk1
1.47109e-67	0.880301	0.324	0.14	4.74943e-63	2	Fam3c
1.73366e-67	0.642784	0.822	0.694	5.59712e-63	2	Eef1b2
2.84105e-67	0.682081	0.247	0.089	9.17235e-63	2	Papss1
3.07798e-67	-2.66165	0.042	0.275	9.93727e-63	2	C1qa
4.40708e-67	-1.22939	0.014	0.239	1.42283e-62	2	Gngt2
6.03857e-67	-1.10045	0.136	0.384	1.94955e-62	2	Shisa5
6.86686e-67	0.472162	0.25	0.086	2.21697e-62	2	Lgals7
9.58426e-67	-1.14779	0.133	0.378	3.09428e-62	2	Psmb8
1.00162e-66	0.454656	0.108	0.02	3.23372e-62	2	Atp6v1c2
1.12579e-66	0.329419	0.128	0.028	3.63461e-62	2	Gstt3
1.47889e-66	0.518356	0.195	0.058	4.77458e-62	2	Egln3
1.80362e-66	-1.25645	0.021	0.25	5.823e-62	2	Ccnd2
2.13939e-66	-1.75366	0.05	0.289	6.90704e-62	2	Gsn
2.22939e-66	-2.55633	0.033	0.27	7.19759e-62	2	Igkc
2.55037e-66	0.481361	0.17	0.046	8.23386e-62	2	Irx5
2.97591e-66	-1.25754	0.012	0.234	9.60774e-62	2	Ncf4
3.16952e-66	0.974559	0.431	0.227	1.02328e-61	2	Pfdn1
3.40518e-66	1.10346	0.46	0.261	1.09936e-61	2	Cpd
3.587e-66	0.5299	0.157	0.041	1.15806e-61	2	Cited4
3.97092e-66	0.524545	0.133	0.03	1.28201e-61	2	Dusp4
1.25073e-65	0.494445	0.944	0.87	4.03797e-61	2	Rps10
1.7586e-65	-2.19624	0.022	0.245	5.67765e-61	2	C1qb
2.13073e-65	0.446133	0.149	0.037	6.87905e-61	2	Ddah1
2.34262e-65	-1.72776	0.02	0.241	7.56315e-61	2	Aif1
2.71507e-65	-1.27589	0.109	0.343	8.76562e-61	2	Fam49b
4.59557e-65	-1.12717	0.015	0.234	1.48368e-60	2	Dock2
1.02979e-64	0.401131	0.138	0.033	3.32469e-60	2	Gne
1.0843e-64	0.497034	0.149	0.038	3.50067e-60	2	Khdrbs3
1.38673e-64	-0.881413	0.454	0.645	4.47707e-60	2	Cfl1
1.9124e-64	0.644345	0.249	0.091	6.17418e-60	2	Jup
2.10411e-64	0.492381	0.951	0.852	6.79312e-60	2	Rpl6
2.40414e-64	0.824445	0.691	0.549	7.76176e-60	2	Calm2
2.5606e-64	0.317648	0.114	0.023	8.26691e-60	2	Rtkn
2.8716e-64	0.370797	0.956	0.81	9.27097e-60	2	mt-Atp6
4.58355e-64	-1.55893	0.036	0.264	1.4798e-59	2	Lilrb4a
5.08869e-64	0.452577	0.984	0.923	1.64288e-59	2	Rps8
6.02536e-64	0.566766	0.888	0.758	1.94529e-59	2	Rpl10a
6.25153e-64	0.722947	0.149	0.038	2.01831e-59	2	Akap12
8.90989e-64	-1.00083	0.319	0.543	2.87656e-59	2	Arpc5
9.44913e-64	0.965547	0.576	0.374	3.05065e-59	2	2410006H16Rik
1.09515e-63	-1.07071	0.195	0.431	3.53568e-59	2	Myl12b
1.52157e-63	0.470645	0.912	0.789	4.91239e-59	2	mt-Nd4
2.84358e-63	-1.88067	0.049	0.275	9.1805e-59	2	Samsn1
3.19503e-63	0.743082	0.257	0.099	1.03152e-58	2	Suclg2
3.27475e-63	-1.2353	0.019	0.233	1.05725e-58	2	Ankrd44
3.79581e-63	-1.74882	0.013	0.225	1.22548e-58	2	Ccnb1ip1
3.90644e-63	-1.1376	0.012	0.224	1.26119e-58	2	Dock10
5.05161e-63	-1.17352	0.105	0.339	1.63091e-58	2	Mef2a
7.3005e-63	0.588318	0.188	0.057	2.35697e-58	2	2200002D01Rik
9.80505e-63	0.826061	0.283	0.115	3.16556e-58	2	Chka
1.07314e-62	-1.37281	0.048	0.269	3.46463e-58	2	AU020206
1.10257e-62	0.443383	0.962	0.892	3.55964e-58	2	Eef1a1
1.18687e-62	0.797106	0.353	0.166	3.8318e-58	2	Kmt5a
1.58874e-62	-1.76053	0.02	0.235	5.12924e-58	2	Ccr1
3.20257e-62	0.931012	0.538	0.341	1.03395e-57	2	Pdap1
4.0435e-62	-1.30699	0.018	0.23	1.30544e-57	2	Hcst
4.70357e-62	1.02836	0.659	0.51	1.51855e-57	2	Aldoa
4.84618e-62	-1.33091	0.08	0.319	1.56459e-57	2	Timp2
5.58507e-62	0.647708	0.231	0.083	1.80314e-57	2	Ak3
6.61397e-62	0.479838	0.143	0.037	2.13532e-57	2	Osbpl1a
6.97771e-62	0.41531	0.15	0.04	2.25275e-57	2	Ank3
1.10734e-61	0.474322	0.928	0.842	3.57505e-57	2	Rps13
1.83834e-61	0.571093	0.862	0.747	5.93509e-57	2	Rpl15
2.1532e-61	-1.01882	0.012	0.22	6.95162e-57	2	Hcls1
2.72988e-61	0.661758	0.182	0.056	8.81343e-57	2	Spry2
3.23347e-61	0.510978	0.145	0.038	1.04393e-56	2	Lyrm9
6.34471e-61	-1.51335	0.039	0.259	2.04839e-56	2	Bcl2a1b
6.85284e-61	0.760607	0.754	0.641	2.21244e-56	2	Cox6c
9.21708e-61	-1.37202	0.225	0.469	2.97574e-56	2	Hmgb2
1.11597e-60	-1.22439	0.012	0.219	3.6029e-56	2	Itgal
1.17329e-60	0.521619	0.228	0.081	3.78796e-56	2	Cttn
1.19868e-60	0.274649	0.102	0.02	3.86994e-56	2	Cdkl5
1.28896e-60	-1.40529	0.05	0.27	4.16139e-56	2	Lgmn
1.46012e-60	0.477	0.104	0.021	4.71401e-56	2	Cox7a1
2.10153e-60	-1.58169	0.005	0.206	6.78478e-56	2	Ccr2
3.14199e-60	0.699946	0.268	0.106	1.01439e-55	2	Epb41l4aos
3.64757e-60	0.592976	0.535	0.302	1.17762e-55	2	Ier3
5.91973e-60	-1.02005	0.014	0.219	1.91119e-55	2	Fam129a
6.07596e-60	-1.2143	0.066	0.287	1.96162e-55	2	Ssh2
6.33945e-60	0.473376	0.921	0.809	2.04669e-55	2	Rps7
1.06561e-59	-1.25763	0.106	0.328	3.44033e-55	2	Gm2a
1.19067e-59	0.840425	0.382	0.196	3.84408e-55	2	Timm8b
1.54185e-59	-0.978571	0.202	0.429	4.97787e-55	2	Tln1
1.7515e-59	0.543758	0.918	0.81	5.65471e-55	2	Ptma
2.27677e-59	-1.15752	0.164	0.391	7.35054e-55	2	Ostf1
2.34245e-59	0.781322	0.645	0.473	7.56259e-55	2	Cox7b
2.59068e-59	-1.04524	0.013	0.214	8.36401e-55	2	Arhgap30
3.88825e-59	-1.0087	0.02	0.226	1.25532e-54	2	Wipf1
4.05685e-59	0.638182	0.769	0.651	1.30975e-54	2	Rpl36al
1.23336e-58	0.763334	0.698	0.568	3.98191e-54	2	Serbp1
1.8919e-58	0.56358	0.879	0.791	6.108e-54	2	Ppia
2.86009e-58	-1.37882	0.012	0.213	9.23381e-54	2	Emilin2
5.84595e-58	0.480131	0.965	0.913	1.88737e-53	2	Rps27
7.40513e-58	0.381812	0.14	0.037	2.39075e-53	2	St3gal5
9.58928e-58	-2.21815	0.023	0.223	3.0959e-53	2	C1qc
2.60494e-57	-1.58491	0.086	0.311	8.41004e-53	2	Tnfaip2
1.37093e-56	-0.902102	0.592	0.731	4.42605e-52	2	Calm1
1.63707e-56	-0.895987	0.008	0.2	5.28529e-52	2	Gng2
1.69548e-56	0.371849	0.148	0.041	5.47387e-52	2	St14
2.05786e-56	0.599477	0.824	0.659	6.64379e-52	2	mt-Nd4l
2.94074e-56	-0.661652	0.91	0.95	9.49418e-52	2	Actb
4.07527e-56	0.443966	0.133	0.034	1.3157e-51	2	Vldlr
4.18912e-56	-1.33258	0.181	0.397	1.35246e-51	2	Cd44
4.95012e-56	-1.26753	0.017	0.211	1.59814e-51	2	Ms4a6c
8.85315e-56	0.584642	0.22	0.08	2.85824e-51	2	Ralgds
1.20252e-55	-0.92518	0.014	0.206	3.88235e-51	2	Gpsm3
2.65385e-55	0.83489	0.599	0.434	8.56797e-51	2	Ndufa7
2.76667e-55	0.359381	0.112	0.026	8.93219e-51	2	C77080
4.10111e-55	-1.07033	0.023	0.217	1.32404e-50	2	Vsir
4.26662e-55	0.889094	0.572	0.396	1.37748e-50	2	Romo1
4.55108e-55	0.397306	0.125	0.031	1.46932e-50	2	Nck2
1.14318e-54	-1.19466	0.063	0.267	3.69077e-50	2	Man2b1
1.21832e-54	-0.931496	0.279	0.494	3.93336e-50	2	Fus
1.23344e-54	0.546163	0.195	0.067	3.98216e-50	2	Abcd3
1.51237e-54	-0.963584	0.014	0.203	4.88268e-50	2	Inpp5d
2.31874e-54	-1.06211	0.023	0.217	7.48605e-50	2	Runx3
3.53713e-54	0.52876	0.179	0.058	1.14196e-49	2	Csad
4.34593e-54	-1.16322	0.083	0.289	1.40308e-49	2	Arl4c
5.26905e-54	-1.04344	0.017	0.206	1.70111e-49	2	Itgb2
6.10649e-54	-1.13065	0.095	0.301	1.97148e-49	2	Vasp
7.22372e-54	-1.06962	0.024	0.216	2.33218e-49	2	Mef2c
7.70903e-54	0.61748	0.181	0.06	2.48886e-49	2	Nhsl1
1.12949e-53	0.377154	0.158	0.047	3.64656e-49	2	Foxc1
2.23143e-53	-1.45323	0.401	0.577	7.20418e-49	2	Ctsb
4.97245e-53	-1.32724	0.052	0.252	1.60536e-48	2	Ets1
5.68961e-53	0.408176	0.13	0.034	1.83689e-48	2	Smoc1
8.17954e-53	-0.997234	0.011	0.194	2.64076e-48	2	Lcp2
9.05981e-53	0.472784	0.149	0.044	2.92496e-48	2	Clybl
9.96259e-53	-1.41617	0.014	0.197	3.21642e-48	2	Cybb
1.11012e-52	0.374248	0.109	0.025	3.58401e-48	2	Slc25a23
1.377e-52	-0.880232	0.022	0.211	4.44564e-48	2	Ppp1r18
1.4503e-52	-0.817312	0.041	0.24	4.6823e-48	2	Cnn2
1.50188e-52	-0.98778	0.122	0.333	4.84884e-48	2	Cap1
1.92731e-52	0.572892	0.235	0.093	6.22234e-48	2	Odr4
2.46706e-52	0.786531	0.663	0.503	7.9649e-48	2	Gm10260
5.89264e-52	0.397329	0.187	0.064	1.90244e-47	2	Cd59a
6.52603e-52	-1.14418	0.024	0.214	2.10693e-47	2	Rnase4
6.67313e-52	-1.15395	0.009	0.187	2.15442e-47	2	Cd84
7.61585e-52	-1.38646	0.024	0.211	2.45878e-47	2	Csf1r
8.01632e-52	-1.80212	0.02	0.205	2.58807e-47	2	Ms4a7
8.97043e-52	0.290428	0.1	0.022	2.8961e-47	2	Slc28a3
1.04268e-51	0.428758	0.93	0.834	3.36628e-47	2	Rps15a
2.0433e-51	0.356245	0.112	0.027	6.59678e-47	2	Pdzd2
2.1887e-51	-1.54248	0.103	0.302	7.0662e-47	2	Hexb
2.44679e-51	-1.19387	0.106	0.311	7.89946e-47	2	Lyn
2.7508e-51	-1.34992	0.028	0.216	8.88094e-47	2	Pla2g7
3.08563e-51	0.416232	0.935	0.843	9.96195e-47	2	Rpl30
4.01211e-51	-1.1277	0.035	0.228	1.29531e-46	2	Lrp1
4.74767e-51	0.449637	0.132	0.036	1.53278e-46	2	Klf5
5.74814e-51	-1.16258	0.014	0.193	1.85579e-46	2	Fcgr3
6.11722e-51	0.428538	0.12	0.031	1.97495e-46	2	Dhcr7
6.18311e-51	-1.51972	0.027	0.212	1.99622e-46	2	Lilr4b
1.05438e-50	0.250619	0.109	0.026	3.40407e-46	2	Shroom3
1.97842e-50	-0.819841	0.318	0.515	6.38733e-46	2	Rhoa
2.07037e-50	-0.985412	0.011	0.188	6.68419e-46	2	Arhgap45
2.23475e-50	-0.857921	0.024	0.208	7.21489e-46	2	Fermt3
2.37759e-50	0.543124	0.182	0.063	7.67604e-46	2	Enah
4.07073e-50	-1.18409	0.039	0.225	1.31423e-45	2	Sirpa
4.9586e-50	-1.05077	0.092	0.29	1.60089e-45	2	Tgfbr2
5.51601e-50	-1.17962	0.055	0.245	1.78084e-45	2	Cytip
6.87064e-50	0.501092	0.658	0.44	2.21819e-45	2	Jun
7.56035e-50	0.470096	0.151	0.047	2.44086e-45	2	Slc16a2
1.00498e-49	0.668757	0.271	0.12	3.24458e-45	2	Rhoq
1.01324e-49	0.669136	0.291	0.135	3.27124e-45	2	Slc25a39
2.00519e-49	0.444149	0.136	0.039	6.47376e-45	2	Npnt
2.37424e-49	0.652338	0.416	0.222	7.66523e-45	2	Nr4a1
2.72137e-49	-1.1529	0.015	0.191	8.78593e-45	2	Slfn5
3.04102e-49	0.476868	0.159	0.051	9.81793e-45	2	Aldoc
4.15773e-49	0.702837	0.635	0.456	1.34232e-44	2	mt-Nd3
5.07452e-49	0.302505	0.108	0.026	1.63831e-44	2	Dusp8
6.22086e-49	0.337959	0.106	0.026	2.0084e-44	2	Grhl2
6.51266e-49	0.768019	0.552	0.384	2.10261e-44	2	Eif5b
7.86957e-49	-1.01226	0.011	0.181	2.54069e-44	2	Ms4a6b
7.93e-49	0.33209	0.125	0.034	2.5602e-44	2	Sema6a
9.87706e-49	-1.03714	0.013	0.186	3.18881e-44	2	Gpr183
[truncated: 41,573 more rows]

## Sheet: epithelial_deg
p_val	avg_log2FC	pct.1	pct.2	p_val_adj	cluster	gene
1.44452e-197	4.55491	0.573	0.066	4.66362e-193	2	Scgb2b27
3.31723e-185	3.34507	0.549	0.064	1.07097e-180	2	Car6
3.07811e-164	4.06245	0.45	0.032	9.93768e-160	2	2310057J18Rik
2.5644e-143	1.6357	0.836	0.709	8.27915e-139	2	Rps27l
2.23621e-132	1.74775	0.444	0.06	7.2196e-128	2	Etv1
2.44217e-128	-3.66459	0.195	0.643	7.88456e-124	2	Cst3
5.25982e-112	4.91546	0.367	0.044	1.69813e-107	2	Scgb1b27
4.194e-105	-2.28192	0.027	0.387	1.35403e-100	2	Cbr2
1.67023e-103	1.22135	0.912	0.714	5.39234e-99	2	Lcn2
1.18569e-101	1.76203	0.599	0.263	3.82799e-97	2	Aqp5
7.28263e-96	0.833182	0.969	0.914	2.3512e-91	2	Rpl35
1.62921e-95	-2.43852	0.041	0.385	5.25989e-91	2	Krt14
3.61974e-95	-1.69629	0.251	0.629	1.16863e-90	2	Lars2
1.32948e-84	0.707245	0.975	0.947	4.29224e-80	2	Rpl32
5.31207e-80	1.6531	0.524	0.234	1.715e-75	2	Slc12a2
3.59404e-79	1.12268	0.255	0.024	1.16034e-74	2	1500002F19Rik
1.84565e-78	-3.03147	0.159	0.485	5.95868e-74	2	Slpi
8.60694e-77	1.06501	0.867	0.769	2.77875e-72	2	Dbi
1.17728e-75	-1.55026	0.117	0.434	3.80085e-71	2	Wwp2
5.14542e-75	-1.46053	0.126	0.455	1.6612e-70	2	Rbp1
5.62271e-75	1.50015	0.675	0.467	1.81529e-70	2	Xbp1
6.84382e-74	-2.78613	0.037	0.318	2.20953e-69	2	Hp
7.91041e-74	0.682493	0.984	0.948	2.55388e-69	2	Rpl39
1.84628e-73	1.11398	0.291	0.046	5.96071e-69	2	Tesc
9.19388e-72	-2.14297	0.017	0.278	2.96824e-67	2	Krt5
4.13977e-69	-1.48675	0.068	0.358	1.33653e-64	2	Krt19
5.28094e-69	-1.11381	0.437	0.73	1.70495e-64	2	B2m
1.5261e-67	-1.19784	0.073	0.359	4.92702e-63	2	Cd200
5.92768e-67	0.580454	0.972	0.939	1.91375e-62	2	Rpl35a
1.91082e-65	3.61727	0.194	0.011	6.16908e-61	2	Pip
4.83072e-65	-1.54356	0.199	0.508	1.5596e-60	2	AY036118
1.28182e-64	-0.979207	0.221	0.538	4.13837e-60	2	Runx1
3.39209e-64	-1.67046	0.603	0.728	1.09514e-59	2	Gm42418
4.08887e-63	0.616287	0.988	0.972	1.32009e-58	2	Rps28
5.23678e-63	1.33941	0.547	0.29	1.69069e-58	2	Errfi1
2.50755e-62	-1.22286	0.127	0.409	8.09562e-58	2	Tsc22d1
1.23632e-59	1.5351	0.46	0.226	3.99147e-55	2	Cpd
1.30919e-59	-2.15831	0.064	0.32	4.22672e-55	2	Postn
1.96708e-59	-0.843471	0.087	0.361	6.35072e-55	2	Bhlhe41
1.60056e-58	1.54677	0.524	0.29	5.16742e-54	2	Acsl4
1.74821e-58	1.16075	0.687	0.513	5.64411e-54	2	Phlda1
1.37548e-57	1.07313	0.768	0.529	4.44072e-53	2	Csn3
5.31135e-56	-0.758923	0.019	0.233	1.71477e-51	2	Nxn
2.28745e-55	0.688112	0.869	0.824	7.38503e-51	2	Cox7c
2.29009e-55	-1.13598	0.24	0.526	7.39354e-51	2	Cp
2.67494e-55	-1.39021	0.031	0.25	8.63604e-51	2	1600014C10Rik
4.07316e-55	-0.889443	0.035	0.26	1.31502e-50	2	Ptprs
4.80733e-55	-1.25917	0.271	0.563	1.55205e-50	2	Mfge8
2.11914e-54	0.478935	0.994	0.978	6.84165e-50	2	Rpl41
2.97815e-54	-2.64186	0.095	0.341	9.61495e-50	2	Csn1s1
6.75128e-54	-0.958299	0.058	0.305	2.17965e-49	2	Igfbp7
7.11766e-54	0.461869	0.98	0.972	2.29794e-49	2	Rps24
1.47164e-53	-0.861332	0.046	0.276	4.75119e-49	2	Col16a1
1.49061e-53	0.632028	0.884	0.832	4.81244e-49	2	Rps18
1.90533e-53	-0.570037	0.08	0.341	6.15136e-49	2	Timp2
2.1472e-53	-0.904467	0.035	0.258	6.93224e-49	2	Steap4
1.56871e-52	-0.826856	0.109	0.361	5.06459e-48	2	Phip
7.5418e-52	1.22631	0.415	0.188	2.43487e-47	2	Socs2
1.01578e-51	0.472701	0.989	0.975	3.27944e-47	2	Rps29
1.32245e-51	-1.04155	0.064	0.292	4.26953e-47	2	Rflnb
7.38403e-51	-1.08266	0.013	0.207	2.38393e-46	2	Ccnb1ip1
2.23407e-50	-2.10869	0.126	0.372	7.21271e-46	2	Apoe
2.27495e-50	0.708398	0.821	0.76	7.34466e-46	2	Cox8a
2.74067e-50	-1.14349	0.027	0.23	8.84824e-46	2	Tpm2
3.9896e-50	-1.108	0.398	0.659	1.28804e-45	2	Ctsd
5.32899e-50	1.05485	0.614	0.403	1.72046e-45	2	Plet1
8.43025e-50	-0.652917	0.073	0.307	2.72171e-45	2	Agrn
1.85636e-49	-0.942644	0.181	0.441	5.99325e-45	2	Cd44
2.38337e-49	-3.96866	0.042	0.252	7.69472e-45	2	Apod
1.93644e-48	-1.20861	0.035	0.235	6.25181e-44	2	Pdlim3
3.62122e-48	0.616297	0.175	0.021	1.16911e-43	2	Chn2
6.57008e-48	-0.567535	0.118	0.375	2.12115e-43	2	Cyba
7.21213e-48	-1.06219	0.01	0.191	2.32844e-43	2	Hmcn1
9.36925e-48	-0.963265	0.057	0.279	3.02486e-43	2	Emb
1.65324e-47	-0.793235	0.199	0.461	5.33748e-43	2	Mycbp2
3.27604e-47	-0.563404	0.048	0.265	1.05767e-42	2	Mmp14
1.03689e-46	-0.706692	0.055	0.27	3.3476e-42	2	Cryab
2.59375e-46	1.2403	0.437	0.23	8.37391e-42	2	Rassf3
6.15296e-46	-1.3624	0.391	0.68	1.98648e-41	2	S100a6
1.07251e-45	-0.67433	0.279	0.551	3.4626e-41	2	Fus
5.84243e-45	-1.04766	0.294	0.572	1.88623e-40	2	Crip1
6.68595e-45	0.461311	0.949	0.931	2.15856e-40	2	Rpl24
2.7084e-44	0.732862	0.606	0.337	8.74405e-40	2	Atf3
9.04734e-44	-0.745151	0.171	0.419	2.92093e-39	2	Tcf7l2
1.62446e-43	-0.972892	0.256	0.502	5.24458e-39	2	Zbtb20
2.50449e-43	-0.783547	0.005	0.167	8.08576e-39	2	Col17a1
3.29843e-43	-0.952141	0.086	0.305	1.0649e-38	2	Dsp
3.90409e-43	-0.879974	0.103	0.323	1.26044e-38	2	Slc39a14
4.62351e-43	-1.51441	0.391	0.616	1.4927e-38	2	Gm26917
5.6352e-43	-0.679023	0.341	0.644	1.81932e-38	2	Ahnak
9.83117e-43	-0.592136	0.017	0.187	3.17399e-38	2	Bcam
1.6646e-42	-0.581423	0.234	0.496	5.37415e-38	2	Ddx17
2.84747e-42	-0.622774	0.111	0.339	9.19305e-38	2	Flna
6.94429e-42	-0.568185	0.061	0.263	2.24197e-37	2	Tead1
1.03648e-41	-0.623786	0.174	0.419	3.34627e-37	2	Lima1
1.05379e-41	-0.73537	0.431	0.672	3.40215e-37	2	H2-K1
4.11425e-41	-0.553814	0.208	0.454	1.32828e-36	2	Hnrnph1
4.81321e-41	-0.797982	0.014	0.174	1.55394e-36	2	Btn1a1
5.51021e-41	0.734273	0.751	0.627	1.77897e-36	2	Epcam
1.14843e-40	-0.782717	0.184	0.419	3.70769e-36	2	Mbnl1
1.34667e-40	-0.465373	0.019	0.185	4.34771e-36	2	Fads1
1.73813e-40	1.58873	0.163	0.025	5.61157e-36	2	Atp1a2
1.83103e-40	0.414268	0.968	0.952	5.91147e-36	2	Rps27a
3.16336e-40	0.770571	0.678	0.48	1.02129e-35	2	Krt18
3.42577e-40	-0.622092	0.019	0.187	1.10601e-35	2	Maf
3.74357e-40	1.20795	0.462	0.279	1.20861e-35	2	Secisbp2l
4.27855e-40	-1.04336	0.042	0.224	1.38133e-35	2	Gng11
4.46906e-40	-1.55401	0.204	0.419	1.44284e-35	2	Clu
1.36086e-39	-0.720964	0.107	0.316	4.39352e-35	2	Dcxr
1.82233e-39	0.39946	0.97	0.966	5.88338e-35	2	Rpl23
1.89135e-39	-0.834506	0.007	0.156	6.10622e-35	2	Lgr5
2.55328e-39	-0.571398	0.016	0.175	8.24327e-35	2	Crim1
3.41731e-39	0.433961	0.95	0.944	1.10328e-34	2	Rpl27a
3.69243e-39	0.515286	0.965	0.931	1.1921e-34	2	Rps27
4.2377e-39	0.45153	0.935	0.91	1.36814e-34	2	Rpl30
6.82851e-39	-0.897273	0.017	0.174	2.20459e-34	2	Matn4
7.01764e-39	0.465877	0.928	0.905	2.26564e-34	2	Rps13
1.00982e-38	-1.11121	0.037	0.21	3.2602e-34	2	Gas1
1.03537e-38	0.448971	0.977	0.965	3.34271e-34	2	Rpl36
1.13835e-38	-1.56641	0.033	0.201	3.67518e-34	2	Cck
1.27031e-38	0.875867	0.672	0.604	4.1012e-34	2	Cox7a2
1.71295e-38	0.69686	0.154	0.023	5.53026e-34	2	Bricd5
2.07922e-38	-0.720563	0.065	0.255	6.71276e-34	2	Plb1
2.1876e-38	-0.690093	0.13	0.344	7.06268e-34	2	Atp1b3
2.22809e-38	-0.801221	0.085	0.284	7.19339e-34	2	Palld
2.53612e-38	-1.60575	0.011	0.162	8.18785e-34	2	Acta2
2.7979e-38	0.631654	0.803	0.799	9.03302e-34	2	Serf2
3.72513e-38	-1.00101	0.016	0.17	1.20266e-33	2	Hpgd
3.94957e-38	-0.60931	0.272	0.523	1.27512e-33	2	Anxa2
6.7658e-38	-0.486656	0.033	0.202	2.18434e-33	2	Fads2
7.74685e-38	-0.597688	0.008	0.153	2.50107e-33	2	Trim29
1.15523e-37	-0.704444	0.002	0.138	3.72966e-33	2	Trp63
1.54178e-37	0.582143	0.827	0.774	4.97763e-33	2	Rpl10
1.73644e-37	-0.704101	0.088	0.284	5.60608e-33	2	Sdc1
1.88481e-37	-0.626843	0.011	0.158	6.0851e-33	2	Rmrp
3.37966e-37	0.441785	0.971	0.955	1.09112e-32	2	Rpl37
4.13408e-37	-0.561911	0.087	0.285	1.33469e-32	2	Capg
6.12772e-37	-0.542122	0.039	0.209	1.97833e-32	2	Plxdc2
6.322e-37	-0.479426	0.019	0.172	2.04106e-32	2	Sh3pxd2b
9.95583e-37	-0.60896	0.002	0.135	3.21424e-32	2	Dsc3
1.24968e-36	-0.814516	0.069	0.249	4.03458e-32	2	Mir99ahg
1.31503e-36	-0.536578	0.165	0.387	4.24556e-32	2	Nop53
1.55534e-36	-0.603552	0.004	0.14	5.02141e-32	2	Lmo1
2.07493e-36	-1.66316	0.278	0.517	6.6989e-32	2	Spp1
3.11826e-36	-0.513707	0.029	0.188	1.00673e-31	2	Itgb8
3.8644e-36	-0.789375	0.006	0.144	1.24762e-31	2	Fst
4.11261e-36	-0.488358	0.016	0.165	1.32776e-31	2	Rbms3
4.79906e-36	0.520008	0.159	0.029	1.54938e-31	2	Arfgef3
4.95125e-36	-0.447887	0.028	0.19	1.59851e-31	2	Dab2
6.19421e-36	-0.437785	0.026	0.183	1.9998e-31	2	Lamb3
7.43758e-36	-0.46663	0.134	0.344	2.40122e-31	2	Tapbp
7.5656e-36	-0.536831	0.071	0.259	2.44256e-31	2	Fryl
8.33745e-36	-0.619965	0.024	0.181	2.69175e-31	2	Rnase4
8.4079e-36	-1.03081	0.03	0.189	2.71449e-31	2	Ptn
1.14051e-35	-0.661523	0.004	0.135	3.68215e-31	2	Mir205hg
1.71869e-35	-0.662251	0.003	0.133	5.54878e-31	2	Ntng1
2.00165e-35	-0.551824	0.014	0.157	6.46233e-31	2	Ntrk2
2.8245e-35	-0.562888	0.316	0.566	9.11889e-31	2	Srsf5
2.90426e-35	-1.17814	0.005	0.138	9.37642e-31	2	Krt15
4.22873e-35	-0.453936	0.048	0.218	1.36525e-30	2	Sh3pxd2a
5.98795e-35	-0.791731	0.909	0.926	1.93321e-30	2	mt-Cytb
7.53453e-35	-0.5088	0.133	0.342	2.43252e-30	2	Psmb8
9.19384e-35	-0.53123	0.057	0.23	2.96823e-30	2	Pde7a
1.22283e-34	-0.72609	0.155	0.357	3.9479e-30	2	Ppp1r2
1.60044e-34	-0.760223	0.005	0.135	5.16703e-30	2	Gprin3
1.7083e-34	1.04883	0.362	0.185	5.51525e-30	2	Kcnn4
1.77799e-34	0.820328	0.638	0.496	5.74023e-30	2	Sat1
2.20655e-34	-0.559837	0.312	0.556	7.12386e-30	2	Cd63
2.70827e-34	-0.553451	0.254	0.486	8.74364e-30	2	Sfpq
3.012e-34	-0.917066	0.055	0.233	9.72425e-30	2	Bgn
4.00749e-34	-0.943717	0.021	0.167	1.29382e-29	2	Ccn2
4.42816e-34	0.798526	0.149	0.026	1.42963e-29	2	Akap12
4.78402e-34	-0.75111	0.091	0.276	1.54452e-29	2	Slc6a6
5.49262e-34	-0.593535	0.037	0.193	1.77329e-29	2	Nav2
9.13992e-34	-0.573015	0.011	0.146	2.95082e-29	2	Fut9
9.99094e-34	-0.782783	0.869	0.918	3.22557e-29	2	mt-Nd1
1.66845e-33	-2.22862	0.101	0.286	5.38658e-29	2	Ltf
1.86516e-33	-0.723916	0.748	0.869	6.02167e-29	2	mt-Nd5
2.20234e-33	-0.494092	0.091	0.277	7.11026e-29	2	Lbp
2.39102e-33	-0.598837	0.032	0.184	7.71941e-29	2	Tacstd2
2.43154e-33	0.851707	0.294	0.118	7.85024e-29	2	Ncald
4.25833e-33	-1.56275	0.25	0.437	1.3748e-28	2	Lgals7
5.16881e-33	1.03129	0.391	0.214	1.66875e-28	2	Folr1
5.45949e-33	0.477441	0.896	0.866	1.7626e-28	2	Rpl9
5.5311e-33	0.401244	0.992	0.97	1.78571e-28	2	Rpl37a
5.85371e-33	-0.666504	0.074	0.246	1.88987e-28	2	Col9a3
6.73268e-33	0.702362	0.165	0.037	2.17365e-28	2	Rap1gap
7.28397e-33	-0.440717	0.121	0.327	2.35163e-28	2	Msn
1.10248e-32	0.825359	0.267	0.106	3.55935e-28	2	Tspan13
1.1963e-32	0.744902	0.706	0.692	3.86227e-28	2	Atp5j2
1.29406e-32	-0.485825	0.219	0.446	4.17789e-28	2	Eif4a2
1.61047e-32	-1.05228	0.013	0.146	5.19941e-28	2	Krt17
3.21e-32	1.11666	0.51	0.366	1.03635e-27	2	Pdcd4
3.65635e-32	-0.668884	0.015	0.148	1.18045e-27	2	Col7a1
3.78493e-32	1.32326	0.484	0.325	1.22197e-27	2	Scd1
3.98348e-32	-0.481487	0.158	0.364	1.28607e-27	2	Phf20l1
4.15159e-32	-0.517318	0.011	0.14	1.34034e-27	2	Prss23
5.03196e-32	-0.396164	0.046	0.204	1.62457e-27	2	Vdr
7.20581e-32	-0.455401	0.035	0.188	2.3264e-27	2	Lrp1
7.71683e-32	-0.688124	0.01	0.136	2.49138e-27	2	Samd5
8.03892e-32	-0.649057	0.019	0.155	2.59537e-27	2	Col18a1
8.8178e-32	0.491584	0.13	0.02	2.84683e-27	2	Cldn2
9.94362e-32	-0.431601	0.152	0.356	3.2103e-27	2	Rbm5
1.36566e-31	-0.493691	0.057	0.219	4.40902e-27	2	Stat1
1.42649e-31	-0.508027	0.141	0.336	4.60541e-27	2	Qk
1.61014e-31	-0.491609	0.003	0.119	5.19835e-27	2	Jag2
1.68434e-31	-0.507554	0.008	0.132	5.43789e-27	2	Moxd1
1.72789e-31	-0.52462	0.177	0.383	5.5785e-27	2	Arhgef12
1.7713e-31	-0.653519	0.497	0.697	5.71866e-27	2	H2-D1
2.01939e-31	-0.739905	0.023	0.159	6.51959e-27	2	Ptprz1
2.35186e-31	-0.899814	0.078	0.251	7.59297e-27	2	Wfdc2
2.39558e-31	-0.568161	0.168	0.369	7.73414e-27	2	Actn1
2.51509e-31	1.24755	0.189	0.049	8.11996e-27	2	Hbb-bs
3.33113e-31	-0.536894	0.309	0.531	1.07546e-26	2	Aplp2
3.34487e-31	-0.421391	0.115	0.303	1.07989e-26	2	Nptn
3.36676e-31	-0.540669	0.136	0.335	1.08696e-26	2	Serpinh1
3.61612e-31	-0.7477	0.215	0.444	1.16746e-26	2	Lgals3
6.00644e-31	-0.521896	0.027	0.167	1.93918e-26	2	Ppic
8.00419e-31	-0.865138	0.05	0.21	2.58415e-26	2	Cxcl14
9.83317e-31	-0.511325	0.131	0.318	3.17464e-26	2	Gls
1.08805e-30	-0.589665	0.043	0.193	3.51276e-26	2	Grb14
1.09376e-30	-0.589841	0.003	0.116	3.5312e-26	2	Myl9
1.2295e-30	-0.5515	0.095	0.269	3.96945e-26	2	Atp11a
1.31768e-30	-0.384656	0.035	0.183	4.25413e-26	2	Ptges
1.50064e-30	0.552364	0.179	0.048	4.84482e-26	2	Tc2n
1.57961e-30	-0.364751	0.12	0.31	5.09979e-26	2	Hook3
1.58659e-30	-0.417698	0.142	0.338	5.12232e-26	2	Nfkb1
1.83804e-30	-0.507691	0.01	0.132	5.9341e-26	2	Anxa8
1.85142e-30	-0.450282	0.237	0.455	5.97731e-26	2	Wnk1
1.97269e-30	-0.537868	0.234	0.446	6.36883e-26	2	Atp2b1
6.06914e-30	-1.28785	0.133	0.328	1.95942e-25	2	Sparc
7.16817e-30	-0.4196	0.486	0.738	2.31424e-25	2	Hnrnpa2b1
7.30865e-30	1.2502	0.182	0.048	2.3596e-25	2	Hba-a1
9.00122e-30	0.73244	0.672	0.53	2.90604e-25	2	Krt8
1.15105e-29	-0.366539	0.056	0.211	3.71616e-25	2	Lgals9
1.54929e-29	-0.599017	0.11	0.282	5.00188e-25	2	Fat1
1.75636e-29	-0.400432	0.021	0.152	5.67042e-25	2	Gpm6b
1.78161e-29	-0.507197	0.195	0.4	5.75193e-25	2	Macf1
2.07936e-29	-0.375344	0.095	0.268	6.7132e-25	2	Itgav
2.81663e-29	-0.527376	0.159	0.351	9.0935e-25	2	Gas6
2.9577e-29	-0.360531	0.105	0.282	9.54895e-25	2	Mef2a
3.24229e-29	-0.510734	0.207	0.408	1.04677e-24	2	Fubp1
3.24818e-29	-0.584502	0.058	0.219	1.04868e-24	2	Ly6a
3.89802e-29	2.45214	0.1	0.01	1.25848e-24	2	Mup5
5.8218e-29	-0.383299	0.024	0.153	1.87957e-24	2	Cdk14
1.023e-28	-0.510019	0.217	0.418	3.30274e-24	2	Psme2
2.26717e-28	-0.487097	0.066	0.219	7.31957e-24	2	Dbndd2
2.65557e-28	0.354731	0.972	0.957	8.57352e-24	2	Rplp1
3.60715e-28	-0.450753	0.018	0.139	1.16457e-23	2	Slc7a2
3.87131e-28	-0.355895	0.041	0.183	1.24985e-23	2	Cnn2
4.28838e-28	-0.460779	0.096	0.262	1.3845e-23	2	Klf7
4.39915e-28	-0.440521	0.003	0.107	1.42027e-23	2	Id4
6.11853e-28	-1.28103	0.019	0.142	1.97537e-23	2	Tagln
8.37139e-28	-0.41159	0.073	0.23	2.7027e-23	2	Myo1b
8.61336e-28	-0.503036	0.658	0.814	2.78082e-23	2	Myl6
9.91579e-28	-0.404278	0.074	0.233	3.20131e-23	2	Ckap4
1.02282e-27	-0.417175	0.063	0.213	3.30216e-23	2	Arhgap42
1.11714e-27	-0.828144	0.047	0.193	3.60669e-23	2	Timp3
1.13212e-27	-0.421878	0.095	0.262	3.65506e-23	2	Serpinb5
1.34993e-27	-0.379047	0.026	0.151	4.35823e-23	2	Ece1
3.37001e-27	-0.355959	0.024	0.148	1.08801e-22	2	Mef2c
3.69283e-27	-0.449187	0.185	0.379	1.19223e-22	2	Afdn
3.92828e-27	-0.473618	0.052	0.194	1.26825e-22	2	Ext1
4.47858e-27	-0.462414	0.027	0.154	1.44591e-22	2	Arhgdib
4.54485e-27	-0.363794	0.024	0.145	1.46731e-22	2	Snta1
5.05053e-27	-0.375139	0.053	0.195	1.63056e-22	2	Degs1
6.56109e-27	-0.531763	0.424	0.643	2.11825e-22	2	Eef1g
7.14918e-27	-0.380394	0.009	0.117	2.30811e-22	2	Pltp
8.57519e-27	-0.75997	0.05	0.185	2.7685e-22	2	Il17b
8.81023e-27	-0.397007	0.011	0.122	2.84438e-22	2	Bcl11b
1.18881e-26	-0.320463	0.036	0.166	3.83806e-22	2	Rac3
1.28545e-26	-0.436942	0.115	0.284	4.15006e-22	2	Akap13
1.4656e-26	-0.478159	0.066	0.212	4.73169e-22	2	Pkp3
1.58679e-26	-0.444076	0.088	0.246	5.12296e-22	2	Nbeal1
1.69804e-26	0.699577	0.699	0.679	5.48211e-22	2	Ndufa4
1.97681e-26	-0.727316	0.035	0.168	6.38215e-22	2	Igfbp3
2.28712e-26	-0.384698	0.008	0.113	7.38397e-22	2	Pkp1
2.41501e-26	-0.494032	0.166	0.347	7.79686e-22	2	Ttc14
2.6269e-26	-0.806576	0.28	0.474	8.48095e-22	2	Anxa1
2.78399e-26	-0.420458	0.12	0.288	8.9881e-22	2	Mcrip1
3.44502e-26	-0.51717	0.091	0.246	1.11222e-21	2	Itpr2
6.23147e-26	-0.27399	0.016	0.127	2.01183e-21	2	Wnt5b
6.44767e-26	0.336167	0.947	0.942	2.08163e-21	2	Rps19
7.61423e-26	0.62369	0.106	0.017	2.45826e-21	2	Agt
7.72819e-26	-0.422749	0.234	0.437	2.49505e-21	2	Nisch
8.47507e-26	-0.462978	0.073	0.224	2.73618e-21	2	Celf2
1.01305e-25	-0.640574	0.338	0.545	3.27064e-21	2	Ifitm3
1.15206e-25	-0.380726	0.061	0.205	3.71944e-21	2	Pls3
1.18124e-25	-0.651444	0.138	0.309	3.81364e-21	2	Gja1
1.37487e-25	-0.302809	0.034	0.161	4.43878e-21	2	Pdgfa
1.43958e-25	-0.435984	0.045	0.178	4.64769e-21	2	Cpne8
1.61734e-25	-0.544272	0.011	0.115	5.22159e-21	2	Htra1
2.07594e-25	-0.320628	0.018	0.13	6.70218e-21	2	Bmp1
2.24048e-25	-0.459955	0.159	0.336	7.2334e-21	2	Tnrc6c
2.31985e-25	-0.466857	0.019	0.132	7.48964e-21	2	Vcam1
2.41669e-25	-0.815523	0.175	0.346	7.80228e-21	2	Rb1
2.68762e-25	-0.378956	0.012	0.118	8.67699e-21	2	Ptpn14
2.69752e-25	-0.881859	0.081	0.23	8.70895e-21	2	C530043A13Rik
2.78606e-25	-0.338854	0.031	0.154	8.99481e-21	2	Ptpre
2.91826e-25	-0.484022	0.024	0.142	9.42161e-21	2	Col4a1
3.37925e-25	0.932058	0.535	0.393	1.09099e-20	2	Ier3
3.40178e-25	0.535212	0.155	0.043	1.09827e-20	2	Sidt1
3.46892e-25	-0.626386	0.508	0.706	1.11994e-20	2	Pmepa1
3.53599e-25	-0.422145	0.038	0.167	1.14159e-20	2	Ecm1
3.56746e-25	0.373309	0.942	0.921	1.15175e-20	2	Rpl34
3.57519e-25	-0.41428	0.168	0.35	1.15425e-20	2	Man1a2
3.8319e-25	-0.359871	0.034	0.158	1.23713e-20	2	Fzd7
4.17673e-25	-0.745778	0.07	0.212	1.34846e-20	2	Car2
5.14469e-25	-0.326975	0.086	0.236	1.66096e-20	2	Mllt10
5.18921e-25	-0.378124	0.172	0.354	1.67534e-20	2	Nfat5
5.43585e-25	-0.361822	0.012	0.118	1.75497e-20	2	Dclk1
6.10346e-25	0.655321	0.231	0.094	1.9705e-20	2	5330417C22Rik
6.26973e-25	-0.453471	0.038	0.164	2.02418e-20	2	Glul
7.21583e-25	-0.302751	0.019	0.128	2.32963e-20	2	Rasal2
7.62814e-25	-0.332732	0.182	0.366	2.46275e-20	2	Nsd1
8.78396e-25	-0.387859	0.126	0.289	2.8359e-20	2	Luzp1
9.05963e-25	-0.417364	0.022	0.136	2.9249e-20	2	Jag1
1.25546e-24	-0.620909	0.033	0.157	4.05326e-20	2	Igkc
1.32899e-24	-0.334963	0.043	0.171	4.29065e-20	2	Il13ra1
1.41334e-24	-0.32964	0.177	0.36	4.56295e-20	2	Eif4h
1.54334e-24	-0.58399	0.265	0.458	4.98269e-20	2	Itga6
1.55479e-24	-0.331049	0.059	0.197	5.01965e-20	2	Fbrsl1
1.55558e-24	-0.448154	0.05	0.178	5.02219e-20	2	Magi1
1.62761e-24	-0.314593	0.027	0.143	5.25474e-20	2	Icam1
1.86113e-24	-0.458781	0.019	0.132	6.00866e-20	2	Pdpn
1.97557e-24	-0.31362	0.173	0.353	6.37813e-20	2	Trip12
2.06225e-24	-0.491411	0.217	0.403	6.65798e-20	2	Marcks
2.07041e-24	-0.253205	0.058	0.203	6.68432e-20	2	Igfbp4
2.1872e-24	-0.308932	0.006	0.102	7.06136e-20	2	Gpx8
2.25237e-24	-0.401598	0.215	0.405	7.27177e-20	2	Syncrip
2.34856e-24	-0.355121	0.01	0.109	7.58233e-20	2	Tns4
2.36572e-24	0.842084	0.581	0.495	7.63773e-20	2	Btg2
2.55595e-24	-0.754918	0.043	0.172	8.25189e-20	2	S100a14
3.07513e-24	-0.381135	0.098	0.25	9.92805e-20	2	Mpp7
3.48014e-24	-0.420401	0.383	0.601	1.12356e-19	2	Hnrnpu
3.63477e-24	-0.554004	0.19	0.366	1.17349e-19	2	Foxp1
3.92775e-24	0.351898	0.95	0.953	1.26807e-19	2	Rpl28
4.67042e-24	-0.438407	0.771	0.864	1.50785e-19	2	Gm10076
4.74917e-24	-0.663892	0.061	0.202	1.53327e-19	2	Mgp
5.117e-24	0.959686	0.325	0.187	1.65202e-19	2	Nucb2
5.34392e-24	-0.393654	0.104	0.259	1.72528e-19	2	Ctsc
5.41767e-24	-0.445578	0.076	0.217	1.74909e-19	2	Etl4
5.80591e-24	0.440592	0.887	0.864	1.87444e-19	2	Rpl36a
6.10298e-24	-0.331382	0.073	0.214	1.97035e-19	2	Krit1
6.11827e-24	-0.348197	0.016	0.12	1.97528e-19	2	Gpc6
9.48042e-24	-0.426686	0.088	0.232	3.06075e-19	2	Fto
9.56051e-24	-0.304223	0.044	0.171	3.08661e-19	2	Alcam
9.91238e-24	-0.313321	0.175	0.354	3.20021e-19	2	Usp9x
1.14155e-23	-0.571649	0.346	0.542	3.6855e-19	2	S100a10
1.17594e-23	-0.472426	0.065	0.209	3.79654e-19	2	Aebp1
1.2494e-23	-0.491682	0.108	0.26	4.03368e-19	2	Chd7
1.3188e-23	-0.326876	0.192	0.373	4.25774e-19	2	Senp6
1.36841e-23	-0.378291	0.149	0.32	4.41792e-19	2	Klf13
1.42865e-23	-0.297754	0.009	0.105	4.61239e-19	2	Wnt5a
1.47527e-23	0.357916	0.889	0.891	4.7629e-19	2	Rplp0
1.60881e-23	-1.0353	0.029	0.143	5.19404e-19	2	Fcgbp
1.66871e-23	-0.415515	0.049	0.174	5.38743e-19	2	Rbbp8
1.66991e-23	-0.309746	0.052	0.181	5.39131e-19	2	Pkp4
1.67663e-23	-0.272003	0.011	0.108	5.41301e-19	2	Megf9
1.71385e-23	-0.484554	0.167	0.337	5.53317e-19	2	Vgll4
2.09122e-23	-0.369929	0.22	0.405	6.75151e-19	2	Tardbp
2.1088e-23	-0.386935	0.012	0.112	6.80825e-19	2	Tshz2
2.19807e-23	-0.306668	0.067	0.203	7.09646e-19	2	Bnip2
2.21404e-23	-0.490131	0.037	0.156	7.14803e-19	2	Osgin2
2.23197e-23	0.549244	0.775	0.749	7.20592e-19	2	Rpl22l1
2.26917e-23	-0.688392	0.043	0.168	7.32602e-19	2	Vcan
4.48648e-23	-0.446177	0.018	0.121	1.44846e-18	2	Tgfbi
4.68316e-23	-0.38106	0.118	0.275	1.51196e-18	2	Smg1
4.85641e-23	-0.328697	0.189	0.369	1.56789e-18	2	Top2b
5.02691e-23	-0.271887	0.068	0.207	1.62294e-18	2	Tut4
6.04411e-23	-0.480945	0.087	0.23	1.95134e-18	2	Inhbb
6.31506e-23	0.50176	0.737	0.735	2.03882e-18	2	Chchd2
6.60669e-23	-0.339199	0.011	0.106	2.13297e-18	2	Acpp
6.77566e-23	-0.415644	0.101	0.248	2.18752e-18	2	4632427E13Rik
7.10136e-23	0.383256	0.902	0.89	2.29267e-18	2	Rps4x
7.74985e-23	-0.291503	0.172	0.344	2.50204e-18	2	Mat2a
7.92056e-23	-0.376423	0.173	0.343	2.55715e-18	2	Hnrnpr
9.07397e-23	0.830198	0.546	0.415	2.92953e-18	2	Klf6
9.22278e-23	-0.353258	0.118	0.274	2.97757e-18	2	Ppp1r12a
1.08215e-22	-0.437537	0.201	0.374	3.49371e-18	2	S100a16
1.09833e-22	0.800592	0.338	0.187	3.54595e-18	2	Dusp6
1.14386e-22	-0.929729	0.064	0.194	3.69294e-18	2	Ifi27l2a
1.3424e-22	-0.399584	0.173	0.341	4.33395e-18	2	Rbms1
1.61374e-22	-0.426091	0.643	0.807	5.20996e-18	2	Rpl5
1.72984e-22	-0.399372	0.244	0.437	5.58479e-18	2	Ccnl2
1.79407e-22	0.339459	0.944	0.936	5.79215e-18	2	Rps10
1.93593e-22	-0.399504	0.109	0.26	6.25015e-18	2	Osmr
2.05807e-22	-0.269267	0.014	0.112	6.64449e-18	2	Fam129a
2.15609e-22	-0.402082	0.208	0.385	6.96093e-18	2	Erp29
2.19276e-22	-0.349028	0.088	0.227	7.07932e-18	2	Trio
2.21705e-22	-0.338021	0.05	0.174	7.15774e-18	2	Samd9l
2.54158e-22	-0.364776	0.094	0.236	8.20549e-18	2	Dock7
2.69157e-22	-0.435251	0.083	0.22	8.68974e-18	2	Arl4c
2.7579e-22	-0.294176	0.108	0.256	8.90387e-18	2	Cib1
3.22986e-22	-0.267519	0.046	0.167	1.04276e-17	2	Hmgn3
3.79374e-22	-0.312017	0.073	0.21	1.22481e-17	2	Map4
3.89619e-22	0.665463	0.576	0.419	1.25789e-17	2	Cldn7
4.08038e-22	-0.306349	0.105	0.25	1.31735e-17	2	Hacd3
4.14291e-22	0.317338	0.96	0.941	1.33754e-17	2	Rps20
4.14489e-22	-0.281321	0.214	0.398	1.33818e-17	2	Actr3
4.2014e-22	0.336468	0.93	0.919	1.35642e-17	2	Rps15a
4.32597e-22	-0.394141	0.063	0.19	1.39664e-17	2	Cdc42bpa
4.50069e-22	0.446338	0.91	0.89	1.45305e-17	2	Actb
4.77512e-22	-0.403851	0.506	0.693	1.54165e-17	2	Nedd4
4.87857e-22	-0.404454	0.147	0.305	1.57505e-17	2	Kmt2c
5.15712e-22	-0.828239	0.085	0.22	1.66498e-17	2	Isg15
5.45369e-22	-0.317324	0.024	0.128	1.76072e-17	2	Gpc1
5.53757e-22	-0.378137	0.021	0.122	1.78781e-17	2	Man2a2
6.1296e-22	-0.412629	0.226	0.407	1.97894e-17	2	Zcchc7
7.04209e-22	1.04796	0.287	0.144	2.27354e-17	2	Lalba
7.24017e-22	-0.453188	0.157	0.32	2.33749e-17	2	Sms
7.3616e-22	-0.430688	0.063	0.188	2.37669e-17	2	Peak1
7.83962e-22	0.704225	0.328	0.187	2.53102e-17	2	Cystm1
8.96551e-22	-0.38279	0.163	0.325	2.89451e-17	2	Larp1
9.04453e-22	-0.278598	0.015	0.11	2.92003e-17	2	Synpo
1.01419e-21	0.642056	0.691	0.683	3.27432e-17	2	Calm2
1.0232e-21	-0.33059	0.319	0.517	3.30341e-17	2	Arpc5
1.06351e-21	-0.367721	0.077	0.211	3.43353e-17	2	Maml3
1.19328e-21	-0.395236	0.048	0.164	3.85252e-17	2	Tnik
1.21389e-21	-0.331532	0.073	0.204	3.91906e-17	2	Map3k20
1.2721e-21	0.965579	0.362	0.234	4.10696e-17	2	4931406C07Rik
1.34813e-21	-0.340593	0.267	0.458	4.35243e-17	2	Purb
1.36146e-21	0.727672	0.416	0.266	4.39546e-17	2	Nr4a1
1.36328e-21	-0.408577	0.095	0.234	4.40136e-17	2	Efr3a
1.37229e-21	-0.310609	0.237	0.419	4.43044e-17	2	Tra2a
1.37254e-21	0.689568	0.644	0.609	4.43125e-17	2	Actn4
1.47753e-21	-0.320375	0.207	0.382	4.7702e-17	2	Tnks2
1.60221e-21	-0.484293	0.111	0.271	5.17273e-17	2	Vim
1.8379e-21	-0.301784	0.309	0.504	5.93365e-17	2	Hnrnpa0
1.89338e-21	-0.308069	0.24	0.429	6.11279e-17	2	Huwe1
2.01439e-21	-0.546718	0.248	0.438	6.50346e-17	2	Hspb1
2.0893e-21	-0.397672	0.324	0.506	6.74529e-17	2	Eif3f
2.33462e-21	-0.271977	0.298	0.496	7.53732e-17	2	Lamp2
2.47032e-21	-0.322482	0.05	0.171	7.97542e-17	2	4930523C07Rik
2.58057e-21	-0.414769	0.046	0.161	8.33135e-17	2	Ghr
2.60962e-21	-0.266374	0.024	0.124	8.42515e-17	2	Adgrg1
2.95258e-21	-0.379196	0.238	0.423	9.5324e-17	2	Ankrd17
3.28018e-21	0.743336	0.509	0.38	1.059e-16	2	Zfp36
4.63412e-21	0.554527	0.239	0.108	1.49612e-16	2	Arg1
4.69505e-21	-0.349394	0.027	0.131	1.5158e-16	2	Id1
5.2384e-21	0.458129	0.731	0.57	1.69122e-16	2	Trf
5.29907e-21	-0.306223	0.023	0.122	1.71081e-16	2	Angptl4
5.5493e-21	-0.569527	0.84	0.897	1.79159e-16	2	mt-Nd2
5.91813e-21	1.09808	0.13	0.035	1.91067e-16	2	Hbb-bt
6.59009e-21	0.692505	0.615	0.585	2.12761e-16	2	Atp5g1
7.49808e-21	0.423116	0.818	0.804	2.42076e-16	2	Rps2
7.87792e-21	-0.399719	0.086	0.226	2.54339e-16	2	Tnfaip2
8.27224e-21	-0.335284	0.105	0.249	2.67069e-16	2	Zmynd8
8.36155e-21	-0.360575	0.207	0.373	2.69953e-16	2	Srsf6
9.85903e-21	-0.308806	0.081	0.213	3.18299e-16	2	Kctd1
1.25207e-20	-0.354494	0.039	0.149	4.04232e-16	2	Epb41l4a
1.25714e-20	-0.431871	0.061	0.181	4.05866e-16	2	Cx3cl1
1.42979e-20	-0.306288	0.134	0.285	4.61606e-16	2	Far1
1.50092e-20	-0.311632	0.265	0.448	4.84571e-16	2	Atxn7l3b
1.51408e-20	-0.367492	0.112	0.251	4.88822e-16	2	Cdc37l1
1.56802e-20	0.561659	0.219	0.1	5.06235e-16	2	Tpd52l1
1.58646e-20	-0.832001	0.136	0.277	5.12188e-16	2	Muc15
1.7034e-20	-0.391601	0.126	0.268	5.49944e-16	2	Tbcb
1.80772e-20	-0.449463	0.149	0.299	5.83622e-16	2	Med13l
1.97887e-20	-0.363231	0.132	0.28	6.38879e-16	2	Mga
2.11196e-20	-0.38338	0.073	0.196	6.81847e-16	2	Zfp871
2.30948e-20	0.316657	0.974	0.953	7.45616e-16	2	Rps21
2.32333e-20	-0.345532	0.096	0.232	7.50088e-16	2	Vps37a
2.60508e-20	-0.27082	0.181	0.346	8.41049e-16	2	Prrc2a
2.72169e-20	-0.288811	0.055	0.174	8.78697e-16	2	Rtp4
2.82556e-20	-0.277223	0.294	0.48	9.12232e-16	2	Psme1
3.04621e-20	-0.290612	0.025	0.122	9.8347e-16	2	Vamp5
3.81054e-20	-0.300271	0.224	0.393	1.23023e-15	2	Usp34
3.83782e-20	-0.298361	0.16	0.318	1.23904e-15	2	Hmg20b
3.90669e-20	-0.302739	0.205	0.373	1.26128e-15	2	Arhgdia
3.99083e-20	-0.326325	0.193	0.359	1.28844e-15	2	Erbin
3.9967e-20	-0.267397	0.017	0.107	1.29033e-15	2	Dipk1a
4.98134e-20	-0.297861	0.02	0.114	1.60823e-15	2	Lgr6
5.59129e-20	-0.297915	0.244	0.422	1.80515e-15	2	Ash1l
5.67601e-20	-0.294568	0.029	0.129	1.8325e-15	2	4930402H24Rik
5.76184e-20	-0.258779	0.017	0.108	1.86021e-15	2	Prelp
6.13113e-20	0.75129	0.26	0.134	1.97944e-15	2	Hist1h4h
6.25622e-20	-0.623649	0.089	0.219	2.01982e-15	2	Sfrp1
6.30445e-20	-0.388316	0.1	0.232	2.03539e-15	2	Nek7
7.09153e-20	-0.33958	0.332	0.528	2.2895e-15	2	Luc7l2
7.24559e-20	-0.29367	0.027	0.125	2.33924e-15	2	Arrb1
7.50655e-20	-0.563031	0.443	0.615	2.42349e-15	2	Pik3r1
8.11972e-20	-0.307618	0.05	0.161	2.62145e-15	2	Frmd6
8.57107e-20	-0.279067	0.027	0.126	2.76717e-15	2	Endod1
9.10248e-20	-0.264663	0.091	0.224	2.93874e-15	2	Chd9
9.89235e-20	-0.454894	0.05	0.162	3.19375e-15	2	Slc43a2
1.09966e-19	-0.38851	0.187	0.348	3.55024e-15	2	Pnisr
1.19981e-19	0.677302	0.495	0.363	3.87358e-15	2	Ifrd1
1.25736e-19	-0.295347	0.143	0.292	4.0594e-15	2	Ssbp3
1.26578e-19	-0.320243	0.168	0.324	4.08658e-15	2	Ubn2
1.32388e-19	-0.312462	0.23	0.404	4.27416e-15	2	Rsrp1
1.65378e-19	-0.286863	0.303	0.487	5.33922e-15	2	Cd2ap
1.6808e-19	-0.292397	0.055	0.169	5.42645e-15	2	Zswim8
1.80526e-19	0.539427	0.695	0.708	5.82829e-15	2	H2afj
1.86631e-19	-0.317816	0.028	0.128	6.02539e-15	2	Pla2g7
2.07259e-19	-2.844	0.031	0.128	6.69136e-15	2	Csn2
2.19942e-19	-0.281134	0.162	0.314	7.10082e-15	2	Taok1
2.3366e-19	0.314568	0.982	0.967	7.54373e-15	2	Rpl38
2.59455e-19	-0.401115	0.159	0.305	8.37652e-15	2	Tcf12
2.9172e-19	0.307815	0.942	0.936	9.41819e-15	2	Rpl26
2.93247e-19	-0.389145	0.014	0.1	9.46748e-15	2	Col4a2
2.94108e-19	-0.38885	0.225	0.389	9.49528e-15	2	Mxd4
3.08346e-19	-0.345303	0.514	0.698	9.95496e-15	2	Son
3.2933e-19	-0.316716	0.094	0.221	1.06324e-14	2	Rc3h2
4.08184e-19	-0.387311	0.138	0.28	1.31782e-14	2	Cdk12
4.19428e-19	-0.251424	0.066	0.185	1.35412e-14	2	Asrgl1
4.52505e-19	-0.485649	0.087	0.211	1.46091e-14	2	Agps
4.96028e-19	-0.627128	0.196	0.343	1.60143e-14	2	Perp
5.14438e-19	0.745665	0.32	0.2	1.66086e-14	2	Tcn2
5.16732e-19	-0.307945	0.039	0.141	1.66827e-14	2	Acvr2a
5.72582e-19	-0.795564	0.085	0.217	1.84858e-14	2	Dcn
6.1251e-19	-0.302381	0.169	0.318	1.97749e-14	2	Srsf7
6.40787e-19	-0.280752	0.098	0.229	2.06878e-14	2	Sulf2
6.64077e-19	-0.418611	0.12	0.256	2.14397e-14	2	Adgrl2
7.2459e-19	0.310267	0.913	0.901	2.33934e-14	2	Rps11
7.37469e-19	-0.302521	0.018	0.106	2.38092e-14	2	Lamc2
7.68838e-19	-0.284522	0.309	0.49	2.48219e-14	2	Srsf3
8.04795e-19	-0.554355	0.221	0.393	2.59828e-14	2	Mt2
8.98282e-19	0.753668	0.414	0.285	2.9001e-14	2	Bhlhe40
8.99145e-19	0.639952	0.225	0.107	2.90289e-14	2	Thrsp
9.03429e-19	-0.290194	0.13	0.269	2.91672e-14	2	Vcl
9.75272e-19	-0.342544	0.178	0.329	3.14867e-14	2	Ltbp3
1.00138e-18	-0.294329	0.029	0.124	3.23294e-14	2	Muc1
1.08613e-18	-0.328414	0.016	0.1	3.50658e-14	2	Plcb1
1.16051e-18	-0.65172	0.083	0.201	3.74672e-14	2	Wfdc3
1.16429e-18	-0.325094	0.284	0.457	3.75892e-14	2	Hnrnpc
1.19023e-18	-0.304094	0.088	0.211	3.84265e-14	2	Dpp8
1.19802e-18	0.865899	0.355	0.237	3.86782e-14	2	Galnt3
1.4748e-18	-0.295261	0.039	0.138	4.76139e-14	2	Parp8
1.47729e-18	-0.340802	0.182	0.336	4.76943e-14	2	Mprip
1.58364e-18	-0.350362	0.072	0.19	5.11278e-14	2	Camk2d
1.63776e-18	-0.448143	0.117	0.248	5.28749e-14	2	Hivep3
1.68782e-18	-0.298796	0.042	0.145	5.44912e-14	2	Slc39a6
1.83155e-18	-0.309434	0.161	0.305	5.91317e-14	2	Reep3
1.94625e-18	-0.319312	0.034	0.132	6.28346e-14	2	Plscr2
2.06568e-18	-0.363677	0.132	0.272	6.66906e-14	2	Ccser2
2.06651e-18	-0.448405	0.08	0.198	6.67174e-14	2	Adgrl3
2.15045e-18	-0.288774	0.026	0.117	6.94271e-14	2	Rnf217
2.21411e-18	0.472912	0.139	0.047	7.14825e-14	2	Svip
2.41177e-18	-0.337168	0.13	0.269	7.78641e-14	2	Ncor2
2.41546e-18	-0.40231	0.12	0.252	7.79833e-14	2	Setd2
3.05121e-18	1.00518	0.407	0.313	9.85083e-14	2	Pgp
3.23463e-18	-0.30243	0.306	0.485	1.0443e-13	2	Ncor1
3.39935e-18	0.324889	0.886	0.894	1.09748e-13	2	Rpl21
3.51779e-18	-0.252286	0.145	0.288	1.13572e-13	2	Ube2n
4.34888e-18	-0.610595	0.958	0.932	1.40404e-13	2	mt-Co3
5.26395e-18	-0.409591	0.123	0.256	1.69947e-13	2	Rnd3
5.49803e-18	-0.253431	0.062	0.172	1.77504e-13	2	Elk4
5.75884e-18	-0.267713	0.227	0.396	1.85924e-13	2	Ddx39b
5.88059e-18	-0.332122	0.074	0.188	1.89855e-13	2	Hs6st1
6.11279e-18	-0.299378	0.067	0.179	1.97351e-13	2	Acaca
6.79516e-18	-0.475493	0.036	0.135	2.19382e-13	2	Il33
6.83177e-18	0.555693	0.698	0.675	2.20564e-13	2	Dstn
7.02357e-18	-0.305918	0.093	0.216	2.26756e-13	2	Egfr
7.17371e-18	-0.448488	0.454	0.662	2.31603e-13	2	Srrm2
7.24082e-18	-0.427619	0.058	0.167	2.3377e-13	2	Lyst
8.93357e-18	-0.297643	0.223	0.386	2.8842e-13	2	Kmt2e
9.44952e-18	-0.352093	0.139	0.279	3.05078e-13	2	Ubr5
1.07131e-17	-0.338255	0.256	0.418	3.45872e-13	2	Ccnl1
1.13428e-17	0.465948	0.684	0.642	3.66202e-13	2	Gng5
1.16492e-17	-0.282273	0.031	0.123	3.76095e-13	2	Fkbp9
1.19685e-17	0.878663	0.377	0.276	3.86402e-13	2	Ss18l2
1.30024e-17	0.67695	0.421	0.292	4.19781e-13	2	Cdkn1a
1.36256e-17	-0.363835	0.028	0.12	4.39902e-13	2	Id3
1.49121e-17	-0.37155	0.271	0.441	4.81439e-13	2	Ankrd11
1.75044e-17	-0.378244	0.127	0.258	5.6513e-13	2	Baz1b
1.78635e-17	0.418094	0.769	0.799	5.76723e-13	2	Rpl36al
1.86342e-17	-0.298643	0.104	0.23	6.01604e-13	2	Uhrf2
1.93397e-17	-0.301217	0.195	0.348	6.24382e-13	2	Ogt
1.97677e-17	-0.63985	0.027	0.117	6.382e-13	2	Tnc
2.30768e-17	-0.259136	0.139	0.273	7.45036e-13	2	Otub1
2.60605e-17	-0.435291	0.05	0.154	8.41362e-13	2	Gsn
2.68753e-17	-0.342989	0.111	0.237	8.6767e-13	2	Chd6
2.95401e-17	-0.340601	0.177	0.323	9.53702e-13	2	Notch1
3.26942e-17	-0.29662	0.266	0.431	1.05553e-12	2	Pabpn1
3.28488e-17	-0.283603	0.136	0.272	1.06052e-12	2	Zfp644
4.097e-17	-0.257599	0.04	0.137	1.32272e-12	2	Lratd1
4.24247e-17	-0.356332	0.137	0.267	1.36968e-12	2	Vmp1
4.40708e-17	-0.357822	0.116	0.239	1.42283e-12	2	Mocs2
4.54985e-17	-0.330508	0.029	0.117	1.46892e-12	2	Calml3
4.61768e-17	-0.272369	0.202	0.358	1.49082e-12	2	Map4k4
4.63058e-17	-0.323783	0.066	0.174	1.49498e-12	2	Zkscan3
4.74254e-17	-0.311659	0.116	0.242	1.53113e-12	2	Baiap2
5.40815e-17	-0.258338	0.158	0.298	1.74602e-12	2	Cnot1
5.78127e-17	-0.409481	0.048	0.15	1.86648e-12	2	Fbln2
6.60992e-17	-0.291004	0.189	0.337	2.13401e-12	2	Hnrnpul2
6.70318e-17	-0.275966	0.222	0.38	2.16412e-12	2	Nipbl
7.24373e-17	-0.335877	0.133	0.263	2.33864e-12	2	Srpk1
7.73543e-17	-0.335729	0.219	0.374	2.49738e-12	2	Sh3bgrl3
7.77654e-17	-0.421651	0.401	0.585	2.51066e-12	2	Ctsb
8.86046e-17	-0.276007	0.139	0.272	2.8606e-12	2	Brwd1
9.0345e-17	-0.511951	0.64	0.773	2.91679e-12	2	S100a11
9.99748e-17	-0.265444	0.195	0.342	3.22769e-12	2	G3bp1
1.02515e-16	0.427264	0.812	0.836	3.30971e-12	2	Actg1
1.05427e-16	-0.276352	0.1	0.217	3.40372e-12	2	Zfp445
1.1767e-16	-0.276579	0.021	0.102	3.79896e-12	2	Mir100hg
1.21735e-16	-0.283329	0.081	0.194	3.93023e-12	2	Nrtn
1.32552e-16	-0.3472	0.208	0.354	4.27943e-12	2	Nrip1
1.65829e-16	-0.264985	0.129	0.26	5.35378e-12	2	Itch
1.68593e-16	-0.325191	0.059	0.161	5.44302e-12	2	Firre
1.78003e-16	0.630246	0.609	0.557	5.74683e-12	2	Rpl29
1.86971e-16	-0.267262	0.038	0.13	6.03636e-12	2	Apbb2
1.98881e-16	-0.398772	0.108	0.227	6.42089e-12	2	Nrep
2.01009e-16	-0.263402	0.065	0.169	6.48957e-12	2	Dvl1
2.08798e-16	-0.379508	0.141	0.271	6.74104e-12	2	Tanc2
2.17024e-16	0.613387	0.245	0.134	7.00662e-12	2	Prlr
2.24863e-16	-0.259285	0.034	0.122	7.2597e-12	2	Cav2
2.25797e-16	-0.262585	0.247	0.408	7.28986e-12	2	Lpp
2.27623e-16	0.287949	0.935	0.914	7.3488e-12	2	Rpl17
2.39042e-16	0.676127	0.206	0.102	7.71748e-12	2	Hist1h4i
2.41846e-16	-0.284137	0.028	0.113	7.808e-12	2	Ablim1
2.42279e-16	-0.309266	0.081	0.193	7.82198e-12	2	Pdzd8
2.53612e-16	-0.297662	0.093	0.208	8.18788e-12	2	Zfp280d
2.55444e-16	0.524949	0.195	0.093	8.24701e-12	2	Arhgap29
2.84652e-16	0.323131	0.879	0.869	9.18998e-12	2	Ppia
2.99426e-16	-0.266104	0.106	0.226	9.66696e-12	2	Baz1a
3.27255e-16	-0.300003	0.044	0.136	1.05654e-11	2	Tap1
3.28823e-16	-0.252147	0.022	0.102	1.06161e-11	2	Pard6g
3.44748e-16	-0.293074	0.059	0.161	1.11302e-11	2	Isyna1
3.51815e-16	-0.32237	0.04	0.133	1.13584e-11	2	Emp3
3.57174e-16	-0.306144	0.311	0.478	1.15314e-11	2	Susd6
4.1658e-16	-0.262754	0.143	0.272	1.34493e-11	2	Ecpas
4.26608e-16	-0.336789	0.121	0.245	1.3773e-11	2	Atf7ip
4.47866e-16	-0.294942	0.091	0.204	1.44594e-11	2	Ddx58
4.5926e-16	-0.302719	0.135	0.266	1.48272e-11	2	BC005561
4.77342e-16	-0.291145	0.286	0.45	1.5411e-11	2	Tpm4
5.02188e-16	-0.271708	0.034	0.122	1.62131e-11	2	Ago3
5.12396e-16	-0.280043	0.075	0.183	1.65427e-11	2	Eml4
5.84676e-16	-0.391121	0.213	0.358	1.88763e-11	2	Tagln2
6.55091e-16	-0.275327	0.048	0.142	2.11496e-11	2	AU020206
6.55542e-16	-0.616349	0.154	0.283	2.11642e-11	2	Klf4
6.78442e-16	0.317188	0.13	0.046	2.19035e-11	2	Slc38a1
7.48317e-16	-0.2727	0.122	0.246	2.41594e-11	2	Nt5c
7.58284e-16	-0.386003	0.103	0.219	2.44812e-11	2	Zfp704
7.678e-16	-0.363587	0.065	0.165	2.47884e-11	2	Boc
7.94086e-16	-0.324089	0.126	0.25	2.56371e-11	2	Cpsf6
8.55008e-16	-0.297699	0.023	0.103	2.76039e-11	2	Filip1l
9.77458e-16	0.516802	0.686	0.652	3.15572e-11	2	Jund
9.91511e-16	-0.324588	0.039	0.128	3.20109e-11	2	Rhoj
1.00949e-15	-0.360044	0.309	0.472	3.25914e-11	2	Mast4
1.09701e-15	-0.385826	0.105	0.223	3.54168e-11	2	Itgb4
1.12324e-15	-0.410707	0.073	0.178	3.62637e-11	2	Irf7
1.16337e-15	-0.64933	0.095	0.207	3.75593e-11	2	Serpine2
1.16463e-15	-0.272508	0.036	0.123	3.76001e-11	2	Plekhf1
1.1895e-15	-0.278348	0.194	0.334	3.8403e-11	2	Cct3
1.19001e-15	-0.320192	0.095	0.208	3.84196e-11	2	Kif1c
1.23109e-15	-0.254775	0.087	0.196	3.97457e-11	2	Git2
1.25808e-15	-0.256963	0.05	0.145	4.06171e-11	2	Pxdn
1.27607e-15	-0.289614	0.289	0.458	4.1198e-11	2	Arpc1b
1.29647e-15	-0.604448	0.134	0.256	4.18566e-11	2	Slc25a36
1.30467e-15	-0.340819	0.308	0.464	4.21212e-11	2	Pgls
1.53921e-15	0.517278	0.704	0.717	4.96932e-11	2	Uqcr11
1.63476e-15	-0.256263	0.478	0.67	5.27783e-11	2	Rbm39
1.78033e-15	-0.268554	0.044	0.135	5.74778e-11	2	Kctd12
1.89597e-15	-0.283732	0.149	0.278	6.12113e-11	2	Foxn3
2.01219e-15	-0.307682	0.417	0.598	6.49637e-11	2	Calr
2.05833e-15	0.821753	0.385	0.284	6.64531e-11	2	Trib1
2.10313e-15	-0.267931	0.058	0.158	6.78997e-11	2	Gdpd3
2.21547e-15	-0.312828	0.196	0.335	7.15265e-11	2	Ttc3
2.38393e-15	-0.259281	0.117	0.235	7.69651e-11	2	Tnpo1
2.41147e-15	-0.279592	0.037	0.122	7.78542e-11	2	Fermt1
2.59535e-15	-0.278086	0.257	0.409	8.37909e-11	2	Arhgap5
2.63185e-15	-0.26508	0.209	0.353	8.49692e-11	2	Rock2
2.64645e-15	-0.271408	0.111	0.227	8.54407e-11	2	Ilf2
2.6687e-15	-0.281577	0.134	0.258	8.61588e-11	2	Tmed5
2.7649e-15	0.666443	0.191	0.093	8.92647e-11	2	Col9a1
3.1397e-15	-0.323109	0.053	0.145	1.01365e-10	2	Zfp397
3.14154e-15	-0.264968	0.08	0.187	1.01425e-10	2	Cdcp1
3.35653e-15	-0.296911	0.096	0.207	1.08366e-10	2	Colgalt1
3.37849e-15	-0.281165	0.116	0.232	1.09075e-10	2	Usp7
3.63586e-15	-0.268785	0.068	0.168	1.17384e-10	2	Socs5
3.78679e-15	-0.261699	0.039	0.124	1.22257e-10	2	Cbx6
3.88994e-15	-0.314747	0.702	0.832	1.25587e-10	2	Rps6
3.98181e-15	-0.251296	0.058	0.155	1.28553e-10	2	Tmem132a
4.02358e-15	-0.256239	0.125	0.243	1.29901e-10	2	Wwtr1
4.14912e-15	0.296201	0.112	0.037	1.33954e-10	2	Fry
4.2678e-15	-0.251155	0.102	0.215	1.37786e-10	2	Itsn2
4.34468e-15	-0.525663	0.232	0.375	1.40268e-10	2	Mia
4.48638e-15	-0.259524	0.134	0.259	1.44843e-10	2	Svil
4.77786e-15	-0.289906	0.046	0.136	1.54253e-10	2	Parp14
5.09665e-15	-0.324386	0.088	0.196	1.64545e-10	2	Arap2
5.1162e-15	-0.391962	0.24	0.39	1.65177e-10	2	Basp1
5.30699e-15	-0.312457	0.025	0.102	1.71336e-10	2	Gria3
5.35359e-15	-0.294871	0.149	0.273	1.72841e-10	2	Csnk1g2
5.52633e-15	0.623312	0.631	0.626	1.78418e-10	2	Cebpb
5.70483e-15	-0.251842	0.324	0.484	1.8418e-10	2	Ddx3x
5.78196e-15	-0.270411	0.332	0.489	1.86671e-10	2	Slc25a5
6.12315e-15	-0.465028	0.316	0.468	1.97686e-10	2	Prdx5
6.15679e-15	0.786249	0.389	0.291	1.98772e-10	2	Hist1h2bc
6.16034e-15	-0.424702	0.225	0.362	1.98887e-10	2	Plin2
7.24413e-15	0.294488	0.91	0.898	2.33877e-10	2	Rpl22
7.57839e-15	0.253982	0.951	0.937	2.44668e-10	2	Rps23
7.96098e-15	-0.287862	0.095	0.204	2.5702e-10	2	Lasp1
8.09275e-15	-0.259019	0.213	0.359	2.61274e-10	2	Dync1h1
8.47413e-15	-0.313245	0.068	0.167	2.73587e-10	2	Nrbp2
8.5619e-15	0.276179	0.921	0.899	2.76421e-10	2	Rps7
9.19633e-15	-0.311972	0.061	0.157	2.96904e-10	2	Prnp
1.18348e-14	-0.311123	0.065	0.162	3.82087e-10	2	Atp9b
1.23449e-14	-0.260932	0.338	0.497	3.98555e-10	2	Clta
1.38135e-14	-0.339823	0.704	0.816	4.4597e-10	2	Rack1
1.70018e-14	-0.263422	0.054	0.145	5.48903e-10	2	Morc2a
1.76376e-14	-0.256047	0.098	0.207	5.69429e-10	2	D10Wsu102e
1.92535e-14	0.356222	0.14	0.058	6.21598e-10	2	St3gal5
1.93582e-14	-0.276433	0.171	0.301	6.2498e-10	2	Gnaq
2.13364e-14	-0.259948	0.073	0.173	6.88847e-10	2	Ramp1
2.69601e-14	-0.480756	0.912	0.922	8.70405e-10	2	mt-Nd4
2.70884e-14	-0.25841	0.082	0.186	8.7455e-10	2	Fnbp4
3.15634e-14	-0.311148	0.071	0.169	1.01903e-09	2	Specc1
3.49257e-14	0.349878	0.121	0.045	1.12758e-09	2	Etv5
3.60528e-14	0.641529	0.588	0.575	1.16396e-09	2	Ndufb9
3.87139e-14	-0.335	0.143	0.261	1.24988e-09	2	Tia1
4.04391e-14	-0.269391	0.179	0.31	1.30558e-09	2	Matr3
4.05438e-14	-0.253039	0.178	0.31	1.30896e-09	2	Ndufs2
4.51332e-14	-0.373664	0.219	0.353	1.45712e-09	2	Sfn
5.08483e-14	-0.315032	0.099	0.203	1.64164e-09	2	Ikbkb
5.25852e-14	-0.266309	0.039	0.12	1.69771e-09	2	Trim56
5.56101e-14	-0.259439	0.133	0.249	1.79537e-09	2	1700025G04Rik
5.65196e-14	-0.296489	0.088	0.19	1.82473e-09	2	Ccnt2
5.6569e-14	-0.29939	0.095	0.201	1.82633e-09	2	Cdk9
5.67884e-14	0.492879	0.645	0.618	1.83342e-09	2	Cox7b
5.73536e-14	-0.514373	0.956	0.945	1.85166e-09	2	mt-Atp6
5.82679e-14	-0.286358	0.239	0.387	1.88118e-09	2	Tsix
5.87941e-14	-0.355705	0.043	0.126	1.89817e-09	2	Adgra3
6.06069e-14	-0.288313	0.941	0.96	1.9567e-09	2	Rps12
6.13427e-14	0.592887	0.61	0.593	1.98045e-09	2	Uqcrb
6.95434e-14	-0.265624	0.07	0.165	2.24521e-09	2	Diaph2
7.63795e-14	-0.267262	0.19	0.321	2.46591e-09	2	Nufip2
7.8124e-14	-0.260335	0.102	0.207	2.52223e-09	2	Znrf2
7.96225e-14	0.597289	0.267	0.168	2.57061e-09	2	Paip2b
8.2532e-14	-0.275486	0.122	0.231	2.66455e-09	2	Klf3
8.82367e-14	-0.267649	0.027	0.1	2.84872e-09	2	Olfml3
8.94537e-14	-0.540077	0.791	0.867	2.88801e-09	2	Fth1
9.25577e-14	-0.292273	0.035	0.114	2.98823e-09	2	Ak1
1.00129e-13	-0.252927	0.131	0.246	3.23266e-09	2	Wdr33
1.06408e-13	-0.354713	0.149	0.268	3.4354e-09	2	Clec2d
1.07804e-13	0.738666	0.438	0.37	3.48045e-09	2	Mien1
1.09575e-13	0.896547	0.364	0.286	3.53762e-09	2	Etnk1
1.10785e-13	0.532554	0.684	0.667	3.57669e-09	2	Nsa2
1.11314e-13	0.372523	0.126	0.048	3.59376e-09	2	Chrm3
1.1219e-13	-0.262281	0.824	0.914	3.62205e-09	2	Rpl13a
1.17398e-13	-0.296104	0.425	0.582	3.79021e-09	2	App
1.21842e-13	0.944256	0.291	0.185	3.93365e-09	2	Pigr
1.34387e-13	-0.252477	0.207	0.341	4.3387e-09	2	Arid4b
1.35371e-13	-0.266139	0.077	0.172	4.37047e-09	2	9930021J03Rik
1.37293e-13	0.432278	0.739	0.742	4.43251e-09	2	Atp5l
1.67767e-13	0.251008	0.95	0.932	5.41636e-09	2	Rplp2
1.79243e-13	0.288834	0.832	0.845	5.78688e-09	2	Rps17
1.91861e-13	-0.260909	0.05	0.135	6.19424e-09	2	Bcl11a
2.34468e-13	0.289606	0.862	0.856	7.56981e-09	2	Rpl15
2.56067e-13	-0.286999	0.055	0.141	8.26711e-09	2	Pdlim4
2.64095e-13	-0.252025	0.133	0.246	8.5263e-09	2	Mdm4
3.22258e-13	-0.250685	0.032	0.105	1.04041e-08	2	Lrrc45
3.25618e-13	0.455587	0.553	0.449	1.05126e-08	2	Cald1
3.89898e-13	0.313264	0.116	0.045	1.25879e-08	2	Cd164l2
4.01283e-13	0.509167	0.123	0.05	1.29554e-08	2	Nr1d1
4.16314e-13	-0.297963	0.072	0.163	1.34407e-08	2	Zfp598
4.27551e-13	0.65593	0.556	0.52	1.38035e-08	2	Tceal9
4.2992e-13	-0.266296	0.043	0.122	1.388e-08	2	Nectin1
4.38032e-13	-0.273222	0.363	0.519	1.41419e-08	2	Eef1d
4.39316e-13	0.646887	0.268	0.174	1.41833e-08	2	Dhrs7
4.43445e-13	-0.306175	0.112	0.214	1.43166e-08	2	Spred1
4.45548e-13	-0.30291	0.076	0.167	1.43845e-08	2	Dnmt3a
4.51945e-13	-0.41911	0.033	0.106	1.4591e-08	2	Ly6k
4.62791e-13	0.817763	0.248	0.15	1.49412e-08	2	Spata7
5.73813e-13	-0.295977	0.053	0.136	1.85255e-08	2	Map3k7
5.79405e-13	-0.254548	0.095	0.196	1.87061e-08	2	Tcirg1
5.93669e-13	-0.329428	0.073	0.165	1.91666e-08	2	Rassf4
6.17693e-13	0.612759	0.588	0.555	1.99422e-08	2	Atp6v1e1
7.37376e-13	-0.272945	0.132	0.243	2.38062e-08	2	Gapvd1
8.05563e-13	-0.271471	0.07	0.16	2.60076e-08	2	Kat6b
9.66025e-13	-0.321873	0.084	0.178	3.11881e-08	2	Syne2
9.91497e-13	-0.272311	0.094	0.19	3.20105e-08	2	Ano6
1.00934e-12	0.385152	0.15	0.071	3.25867e-08	2	Rab3d
1.13284e-12	0.458982	0.659	0.641	3.65738e-08	2	Aldoa
1.14247e-12	-0.270342	0.105	0.206	3.68848e-08	2	Nrbf2
1.18239e-12	-0.470835	0.137	0.241	3.81735e-08	2	Selenom
1.24377e-12	-0.377578	0.1	0.2	4.01551e-08	2	Gsto1
1.25463e-12	-0.39026	0.055	0.144	4.05057e-08	2	Col12a1
1.36211e-12	-0.266644	0.067	0.155	4.39757e-08	2	Lad1
1.38235e-12	0.39758	0.123	0.051	4.46291e-08	2	Adig
1.38959e-12	-0.337299	0.056	0.136	4.48631e-08	2	Tent5a
1.39563e-12	-0.267009	0.156	0.273	4.50581e-08	2	Nop56
1.70385e-12	-0.275596	0.095	0.193	5.50087e-08	2	Rbfox2
1.73304e-12	-0.268148	0.078	0.169	5.59512e-08	2	Cuedc1
1.83499e-12	-0.250846	0.043	0.12	5.92425e-08	2	Lpin2
1.87607e-12	-0.267618	0.098	0.194	6.0569e-08	2	Phc3
2.04902e-12	-0.290103	0.069	0.156	6.61527e-08	2	Lurap1l
2.62763e-12	-0.289116	0.103	0.201	8.4833e-08	2	Hexb
2.76762e-12	0.593572	0.629	0.627	8.93525e-08	2	Uqcr10
2.9806e-12	-0.574013	0.167	0.275	9.62287e-08	2	Lipa
3.06384e-12	-0.299693	0.2	0.32	9.89161e-08	2	Pbx1
3.26846e-12	0.595961	0.24	0.148	1.05522e-07	2	Prxl2a
3.3932e-12	-0.25186	0.105	0.203	1.09549e-07	2	Tmem259
3.56567e-12	0.635792	0.34	0.24	1.15118e-07	2	Sik1
4.23106e-12	0.326269	0.798	0.808	1.366e-07	2	Naca
4.23293e-12	-0.25261	0.152	0.262	1.3666e-07	2	Sf3b3
4.72329e-12	-0.348347	0.076	0.161	1.52491e-07	2	Avpi1
5.00967e-12	-0.408523	0.14	0.245	1.61737e-07	2	Odc1
5.17839e-12	-0.349477	0.219	0.341	1.67184e-07	2	Tcf4
5.24954e-12	-0.278406	0.152	0.261	1.69481e-07	2	Amotl1
5.85998e-12	0.281838	0.128	0.056	1.89189e-07	2	Dixdc1
6.35401e-12	0.471992	0.753	0.685	2.05139e-07	2	Mt1
6.35413e-12	0.629045	0.322	0.23	2.05143e-07	2	Rbm47
6.63272e-12	0.720878	0.477	0.431	2.14137e-07	2	1110008P14Rik
6.64069e-12	-0.255888	0.082	0.171	2.14395e-07	2	Fam13b
7.28862e-12	-0.283079	0.468	0.635	2.35313e-07	2	Snrnp70
8.03145e-12	-0.258315	0.219	0.339	2.59295e-07	2	Psmd8
8.76646e-12	0.708244	0.434	0.382	2.83025e-07	2	Lamtor2
1.05755e-11	-0.277436	0.057	0.136	3.41429e-07	2	Enpp1
1.36187e-11	-1.4738	0.037	0.106	4.3968e-07	2	Asprv1
1.40179e-11	-0.315697	0.111	0.208	4.52569e-07	2	Mapk13
1.42372e-11	0.365957	0.128	0.058	4.59649e-07	2	Ldb3
1.42867e-11	0.688609	0.325	0.239	4.61247e-07	2	Chchd10
1.44455e-11	-0.355505	0.824	0.883	4.66372e-07	2	mt-Nd4l
1.55154e-11	0.588981	0.306	0.216	5.00915e-07	2	Stk39
1.72188e-11	0.540001	0.656	0.649	5.55908e-07	2	Tomm7
1.81273e-11	0.399321	0.754	0.774	5.85239e-07	2	Cox6c
2.04892e-11	-0.258064	0.241	0.369	6.61494e-07	2	Sltm
2.12575e-11	-0.306406	0.082	0.168	6.86298e-07	2	Mdn1
2.61365e-11	-0.37939	0.057	0.132	8.43817e-07	2	Vamp1
2.84812e-11	0.39242	0.149	0.073	9.19515e-07	2	Stxbp6
2.86794e-11	0.458775	0.685	0.666	9.25914e-07	2	Atp5md
3.70401e-11	0.466065	0.776	0.757	1.19584e-06	2	Uba52
3.70404e-11	0.645944	0.256	0.164	1.19585e-06	2	G0s2
3.77221e-11	-0.252886	0.088	0.175	1.21786e-06	2	C1qtnf12
3.89124e-11	0.456657	0.136	0.065	1.25629e-06	2	Npnt
3.91476e-11	-0.301775	0.472	0.627	1.26388e-06	2	Psap
4.005e-11	-0.299847	0.054	0.132	1.29302e-06	2	Adamts1
4.27418e-11	-0.256627	0.089	0.175	1.37992e-06	2	Smad1
4.2759e-11	0.419651	0.274	0.177	1.38047e-06	2	Dusp5
4.52676e-11	0.590571	0.566	0.571	1.46146e-06	2	Tmbim6
4.84009e-11	0.294156	0.676	0.613	1.56262e-06	2	Fos
4.85933e-11	0.583137	0.271	0.181	1.56884e-06	2	Fblim1
6.05536e-11	-0.284644	0.052	0.125	1.95497e-06	2	Ggct
6.31367e-11	-0.332422	0.225	0.354	2.03837e-06	2	Hmgb2
6.48758e-11	-0.257727	0.288	0.42	2.09451e-06	2	Zfp36l2
7.37957e-11	-0.287579	0.075	0.158	2.38249e-06	2	Ints6
7.69603e-11	-0.25623	0.136	0.236	2.48466e-06	2	Dgkz
7.72532e-11	-0.352058	0.262	0.387	2.49412e-06	2	Kcnq1ot1
7.73046e-11	-0.250979	0.184	0.297	2.49578e-06	2	Ascc3
1.038e-10	-0.452567	0.069	0.152	3.35117e-06	2	S100a4
1.33907e-10	-0.316779	0.082	0.163	4.32319e-06	2	Sc5d
1.5018e-10	-0.316829	0.176	0.279	4.84857e-06	2	Ptpn18
1.65772e-10	0.569349	0.223	0.141	5.35195e-06	2	Tcaf1
1.92897e-10	-0.25893	0.061	0.139	6.22768e-06	2	Tyrobp
2.01956e-10	0.516333	0.578	0.539	6.52014e-06	2	Sdc4
2.02003e-10	-0.309972	0.048	0.116	6.52166e-06	2	Zfp608
2.1993e-10	-0.368295	0.072	0.15	7.10045e-06	2	Spns2
3.14174e-10	0.648903	0.497	0.487	1.01431e-05	2	Ndufb11
4.70059e-10	0.647515	0.501	0.484	1.51759e-05	2	Ndufb2
5.62957e-10	-0.493364	0.138	0.227	1.81751e-05	2	Tns3
5.83567e-10	-0.635959	0.096	0.177	1.88405e-05	2	Dmkn
6.13543e-10	0.594626	0.263	0.177	1.98082e-05	2	Slc5a3
6.78888e-10	-0.318137	0.189	0.291	2.19179e-05	2	Kitl
6.87974e-10	-0.394043	0.088	0.168	2.22112e-05	2	Rnf213
6.91142e-10	0.355024	0.186	0.106	2.23135e-05	2	Col1a1
7.04404e-10	0.311924	0.125	0.059	2.27417e-05	2	Padi2
7.66392e-10	0.472278	0.637	0.605	2.4743e-05	2	Btg1
9.1476e-10	-0.291292	0.2	0.304	2.9533e-05	2	AC149090.1
9.96197e-10	0.507148	0.599	0.597	3.21622e-05	2	Ndufa7
1.13019e-09	-0.776624	0.328	0.452	3.64883e-05	2	Ctsl
1.13403e-09	0.591843	0.291	0.215	3.66123e-05	2	Gfpt1
1.1611e-09	0.441374	0.175	0.105	3.7486e-05	2	Pycr2
1.18173e-09	0.39648	0.197	0.118	3.81522e-05	2	Stk26
1.2645e-09	-0.253639	0.143	0.239	4.08243e-05	2	Plk2
1.37062e-09	-0.336439	0.175	0.282	4.42506e-05	2	Col11a1
1.61888e-09	0.341616	0.138	0.072	5.22656e-05	2	Gne
1.81729e-09	0.486535	0.235	0.158	5.86712e-05	2	Odr4
1.82618e-09	0.391798	0.729	0.758	5.89582e-05	2	Ftl1
1.98283e-09	-0.347574	0.179	0.278	6.40156e-05	2	Tgfb3
2.09697e-09	0.273129	0.209	0.124	6.77005e-05	2	Cxcl2
2.13007e-09	-0.250003	0.088	0.166	6.87692e-05	2	Mical3
2.18061e-09	0.420783	0.149	0.08	7.04009e-05	2	Syne4
2.2051e-09	0.317317	0.131	0.066	7.11916e-05	2	Fam20a
3.03595e-09	-0.622752	0.343	0.449	9.80156e-05	2	Lgals1
3.5554e-09	0.579259	0.108	0.051	0.000114786	2	Cldn10
3.65388e-09	-0.333381	0.054	0.122	0.000117966	2	Timp1
4.13945e-09	0.406039	0.68	0.7	0.000133642	2	Ldha
4.86759e-09	0.313187	0.149	0.08	0.00015715	2	Iqgap2
5.15488e-09	-0.301172	0.065	0.136	0.000166425	2	Fxyd5
5.19539e-09	0.436177	0.177	0.106	0.000167733	2	Smpdl3a
5.30997e-09	0.428046	0.166	0.097	0.000171432	2	Slc31a2
5.78694e-09	0.593844	0.487	0.467	0.000186831	2	Ndufv3
6.04932e-09	-0.262157	0.078	0.15	0.000195302	2	Sh3d19
6.1573e-09	-0.273813	0.104	0.184	0.000198788	2	Clmn
6.61823e-09	0.469395	0.145	0.08	0.000213669	2	Lyrm9
7.03754e-09	0.433733	0.636	0.629	0.000227207	2	Ubc
7.86034e-09	0.593443	0.567	0.562	0.000253771	2	Ndufc1
8.49451e-09	0.70877	0.37	0.317	0.000274245	2	Sec11c
8.6706e-09	-0.347002	0.087	0.165	0.00027993	2	Cd52
9.32014e-09	-0.653171	0.102	0.178	0.000300901	2	Sbsn
1.34445e-08	0.570432	0.492	0.464	0.000434056	2	Atp5c1
1.34996e-08	0.516537	0.231	0.159	0.000435836	2	Ak3
1.3555e-08	-0.68877	0.114	0.194	0.000437624	2	Krt7
1.50874e-08	-0.370528	0.101	0.182	0.000487097	2	Ecrg4
1.94421e-08	-0.253513	0.064	0.127	0.000627687	2	Lifr
1.96764e-08	0.515622	0.227	0.157	0.000635253	2	Fuom
2.03398e-08	0.551406	0.349	0.281	0.000656672	2	Fermt2
2.07031e-08	0.406863	0.259	0.18	0.0006684	2	Lcp1
2.64398e-08	0.521795	0.387	0.32	0.000853608	2	Rhob
2.76252e-08	0.324559	0.107	0.052	0.00089188	2	Stac2
3.06059e-08	0.566024	0.299	0.236	0.000988111	2	Cmas
3.12782e-08	0.280089	0.137	0.077	0.00100982	2	Asns
3.15966e-08	0.529976	0.442	0.39	0.0010201	2	Scd2
3.74445e-08	0.847296	0.24	0.171	0.0012089	2	Abhd2
4.81611e-08	0.401992	0.445	0.357	0.00155488	2	Cldn3
6.33377e-08	0.38069	0.666	0.677	0.00204486	2	Atp5g2
7.81489e-08	0.546878	0.276	0.209	0.00252304	2	Mcee
1.48142e-07	0.483178	0.234	0.159	0.00478278	2	Cxcl1
1.64984e-07	0.413266	0.304	0.226	0.0053265	2	Sorbs2
1.85436e-07	0.257623	0.107	0.055	0.0059868	2	Hsd3b7
2.4162e-07	0.445279	0.607	0.61	0.0078007	2	Zfp36l1
2.48432e-07	0.313998	0.136	0.079	0.00802062	2	B230118H07Rik
2.50873e-07	-0.260846	0.11	0.179	0.00809942	2	Itprid2
2.83405e-07	-0.32751	0.216	0.305	0.00914974	2	Dusp1
3.09588e-07	-0.354397	0.68	0.778	0.00999504	2	Itm2b
3.2961e-07	-0.294466	0.076	0.136	0.0106415	2	Bcl2
3.69283e-07	0.28143	0.8	0.819	0.0119223	2	Gas5
3.85176e-07	-0.497617	0.15	0.222	0.0124354	2	BC006965
3.92856e-07	0.318181	0.141	0.084	0.0126834	2	Creb3l1
4.40771e-07	-0.268117	0.05	0.105	0.0142303	2	Ctss
4.69661e-07	0.337483	0.123	0.07	0.015163	2	Necap1
5.48377e-07	0.651235	0.339	0.284	0.0177044	2	Gm11808
5.62847e-07	-0.25756	0.487	0.607	0.0181715	2	Tpm1
5.67271e-07	-0.267917	0.156	0.238	0.0183143	2	Emp1
5.87704e-07	0.361536	0.668	0.681	0.018974	2	Sec61g
6.10044e-07	0.638512	0.292	0.228	0.0196953	2	Midn
6.18361e-07	0.696364	0.427	0.398	0.0199638	2	Dpm3
7.03827e-07	0.428777	0.573	0.599	0.022723	2	Cd9
8.7633e-07	0.645251	0.338	0.282	0.0282923	2	Serf1
9.5999e-07	-0.390005	0.164	0.238	0.0309933	2	Bst2
1.09903e-06	0.291522	0.143	0.086	0.0354822	2	Sntb1
1.40599e-06	0.398155	0.111	0.062	0.0453924	2	Insig1
1.53668e-06	0.522934	0.338	0.285	0.0496118	2	Tob1
1.55044e-06	0.309786	0.698	0.758	0.0500559	2	Serbp1
1.66061e-06	0.466088	0.301	0.242	0.0536129	2	Abhd5
1.69946e-06	0.2645	0.123	0.07	0.0548671	2	Fam13a
1.71996e-06	0.507665	0.2	0.139	0.055529	2	Hist1h1c
1.74665e-06	0.66273	0.459	0.428	0.0563906	2	Ppp1cb
2.04277e-06	0.323982	0.179	0.12	0.065951	2	Pla2g12a
2.04672e-06	0.512282	0.568	0.585	0.0660785	2	Atp5mpl
2.1115e-06	0.594186	0.403	0.367	0.0681699	2	Nop10
2.12331e-06	-0.26378	0.188	0.265	0.0685511	2	2200002D01Rik
2.76368e-06	0.354	0.243	0.179	0.0892255	2	Zfhx3
2.95989e-06	-0.365218	0.967	0.941	0.0955601	2	mt-Co2
2.97073e-06	-0.422387	0.178	0.247	0.0959102	2	Atp6v1b1
3.06664e-06	0.468251	0.264	0.211	0.0990065	2	Ergic2
3.19336e-06	0.514795	0.525	0.512	0.103098	2	Cox17
3.25475e-06	0.565852	0.56	0.579	0.10508	2	Reep5
3.83594e-06	0.502655	0.252	0.196	0.123843	2	Ap3s1
4.383e-06	-0.328188	0.58	0.68	0.141505	2	Trps1
4.38495e-06	0.295882	0.759	0.773	0.141568	2	Mif
4.52726e-06	0.588228	0.368	0.33	0.146163	2	Tram1
4.63771e-06	0.306349	0.149	0.093	0.149729	2	Ddah1
4.86403e-06	0.397388	0.669	0.693	0.157035	2	Ndufb1-ps
4.95161e-06	0.420839	0.155	0.102	0.159863	2	Tmem242
6.86674e-06	0.490434	0.256	0.199	0.221693	2	Igf2r
8.92921e-06	0.44299	0.262	0.203	0.288279	2	Palmd
1.11008e-05	0.36723	0.663	0.67	0.358391	2	Gm10260
1.11224e-05	0.555531	0.445	0.432	0.359087	2	Mrps21
1.25641e-05	0.270216	0.11	0.065	0.405632	2	Arhgdig
1.33273e-05	0.480535	0.322	0.273	0.430272	2	Me1
1.5475e-05	0.334779	0.187	0.134	0.49961	2	Kif21a
1.56448e-05	0.393959	0.133	0.084	0.505094	2	Dusp4
1.71526e-05	0.32317	0.652	0.692	0.55377	2	Cox6b1
1.75345e-05	0.319276	0.143	0.093	0.566103	2	Osbpl1a
1.82335e-05	0.513158	0.232	0.177	0.588669	2	Tfrc
2.28855e-05	-0.575379	0.057	0.102	0.738857	2	H2-Aa
2.45673e-05	0.432076	0.538	0.553	0.793155	2	Ubl5
2.95562e-05	0.425816	0.182	0.131	0.954223	2	Spry2
3.42637e-05	0.57995	0.323	0.278	1	2	Srebf1
3.69274e-05	0.496886	0.247	0.2	1	2	Cenpx
4.14852e-05	0.466	0.576	0.568	1	2	2410006H16Rik
4.34283e-05	-0.368606	0.088	0.135	1	2	Gjb2
4.36574e-05	0.386428	0.167	0.118	1	2	Abhd17c
4.39254e-05	0.509543	0.382	0.359	1	2	Timm8b
4.43246e-05	0.41729	0.243	0.188	1	2	Ceacam1
5.14345e-05	0.437359	0.424	0.39	1	2	Cited2
5.34827e-05	0.402175	0.278	0.221	1	2	Zfp395
5.42881e-05	0.27439	0.134	0.087	1	2	Hey1
5.94749e-05	0.575147	0.296	0.261	1	2	Tmed3
6.60423e-05	0.39486	0.679	0.684	1	2	Fxyd3
7.25222e-05	0.251021	0.76	0.778	1	2	Atp5e
8.74871e-05	0.357173	0.151	0.106	1	2	Tead2
0.000103103	0.44663	0.45	0.441	1	2	D8Ertd738e
0.000145084	-0.51727	0.077	0.119	1	2	Tfcp2l1
0.00015449	0.378026	0.199	0.155	1	2	Dctpp1
0.000164652	0.350632	0.241	0.188	1	2	Clic6
0.00017094	0.449881	0.369	0.346	1	2	Mrps33
0.000191393	-0.366557	0.245	0.322	1	2	Snx3
0.00021328	0.483065	0.271	0.232	1	2	Rhoq
0.000230385	0.420277	0.281	0.245	1	2	Gng12
0.000237668	0.369866	0.157	0.116	1	2	Mfsd4a
0.000250308	0.396627	0.309	0.266	1	2	Klf9
0.000252478	0.355655	0.247	0.2	1	2	Galnt7
0.000342796	0.396591	0.272	0.229	1	2	Cgnl1
0.000364797	0.576482	0.36	0.335	1	2	Polr2k
0.000404584	0.283755	0.152	0.11	1	2	Idi1
0.000417306	0.351513	0.104	0.07	1	2	Cox7a1
0.000438926	-0.39558	0.191	0.248	1	2	Atp1b1
0.000445174	0.351143	0.552	0.575	1	2	Eif5b
0.00045692	0.489842	0.523	0.546	1	2	Atp1a1
0.000507518	0.417525	0.556	0.585	1	2	St13
0.000509188	0.341313	0.202	0.159	1	2	Shf
0.000515141	0.258628	0.13	0.091	1	2	Tspan15
0.000545989	0.285084	0.164	0.123	1	2	Dcaf4
0.00057862	0.337086	0.448	0.426	1	2	Id2
0.000650325	0.585823	0.384	0.387	1	2	Serp1
0.000652489	0.30163	0.109	0.073	1	2	Slc25a23
0.000666947	0.259696	0.493	0.469	1	2	S100a1
0.0007249	0.49919	0.375	0.359	1	2	Hdgf
0.000776678	0.488721	0.463	0.479	1	2	Clint1
0.000778438	0.40378	0.521	0.554	1	2	Ssr4
0.000790892	0.423845	0.539	0.578	1	2	Cox5b
0.000812469	0.384696	0.56	0.588	1	2	Gabarap
0.000855235	0.40489	0.538	0.563	1	2	Pdap1
0.000882798	-0.375338	0.239	0.286	1	2	Kit
0.00092983	0.314451	0.31	0.265	1	2	Ano1
0.000954684	0.25356	0.164	0.124	1	2	Erbb3
0.000988361	0.406487	0.291	0.259	1	2	Slc25a39
0.00104016	0.440711	0.373	0.36	1	2	Srp9
0.00104124	0.442766	0.341	0.302	1	2	Smim22
0.00108549	0.503865	0.428	0.428	1	2	Nars
0.00116661	0.377628	0.352	0.315	1	2	Tspan8
0.00117877	0.499002	0.447	0.451	1	2	Sars
0.00123997	0.418598	0.268	0.232	1	2	Sox10
0.00126984	0.505627	0.521	0.558	1	2	Sec61b
0.00131518	0.397664	0.501	0.519	1	2	Spint2
0.00133187	0.492453	0.325	0.308	1	2	Srpr
0.00135551	0.430123	0.428	0.428	1	2	Ndufb3
0.0013702	0.501642	0.257	0.227	1	2	Suclg2
0.00137282	0.490371	0.226	0.191	1	2	Gm2000
0.0014287	0.384066	0.225	0.187	1	2	Ldhb
0.0015658	0.329827	0.156	0.118	1	2	Acyp1
0.00161383	0.443386	0.294	0.261	1	2	Slc29a1
0.00166071	0.488086	0.406	0.401	1	2	Mpc2
0.0016611	0.40618	0.482	0.475	1	2	Serinc3
0.00187609	-0.372515	0.349	0.411	1	2	Nupr1
0.00190675	0.300705	0.136	0.102	1	2	Sp3os
0.00213644	0.322712	0.149	0.113	1	2	Clybl
0.00214182	0.276895	0.12	0.087	1	2	Dhcr7
0.00218078	0.382851	0.449	0.456	1	2	Ndufa5
0.00236973	0.44253	0.235	0.204	1	2	Eif4ebp1
0.00258789	0.27525	0.187	0.149	1	2	Smagp
0.00278944	-0.852377	0.071	0.103	1	2	Cd74
0.0032996	0.312186	0.248	0.219	1	2	Magt1
0.00333028	0.262652	0.149	0.113	1	2	Ehd3
0.0034914	0.321907	0.112	0.081	1	2	Rnf122
0.00349287	0.385599	0.513	0.55	1	2	Tomm6
0.00363051	0.343953	0.194	0.16	1	2	Ddhd2
0.00366454	0.37567	0.58	0.643	1	2	Atp5j
0.00384594	0.473656	0.3	0.286	1	2	Mrpl53
0.00387664	0.463828	0.301	0.28	1	2	Mrps24
0.00392853	0.411073	0.376	0.357	1	2	Nmt1
0.004059	0.321592	0.185	0.151	1	2	Rab4a
0.00407943	0.454177	0.334	0.317	1	2	Gabarapl2
0.0042517	0.438516	0.23	0.2	1	2	Fmc1
0.00430185	0.329238	0.239	0.201	1	2	Pde4b
0.00456579	0.39042	0.332	0.312	1	2	Aopep
0.00465622	0.527859	0.311	0.285	1	2	Kdm6b
0.00466968	0.444786	0.218	0.185	1	2	Nf1
0.00506322	0.251447	0.124	0.092	1	2	Rgcc
0.0056424	0.48642	0.431	0.437	1	2	Pfdn1
0.00570166	0.345968	0.55	0.572	1	2	Sec62
0.00574743	-0.262214	0.168	0.229	1	2	Col1a2
0.0057799	0.448446	0.435	0.466	1	2	Tle5
0.00629331	0.345767	0.185	0.152	1	2	Gm8797
0.00908996	0.406835	0.353	0.343	1	2	Kmt5a
0.00936218	0.32928	0.553	0.6	1	2	Ndufa13
0.00957574	0.313414	0.23	0.199	1	2	Gde1
0.00985434	0.404198	0.484	0.501	1	2	Ost4
0.009959	-0.31071	0.142	0.181	1	2	Ly6d
0.00996912	0.42536	0.447	0.472	1	2	Spcs1
3.53855e-145	5.05008	0.453	0.06	1.14242e-140	8	Apod
4.91141e-139	3.16027	0.503	0.094	1.58565e-134	8	Hp
1.50926e-137	1.84693	0.558	0.123	4.87264e-133	8	Krt19
1.24792e-128	2.31585	0.557	0.124	4.02892e-124	8	Csn1s1
1.2594e-123	1.83191	0.438	0.07	4.06597e-119	8	C530043A13Rik
3.10958e-120	2.60997	0.518	0.139	1.00393e-115	8	Cbr2
8.97596e-119	1.69461	0.567	0.168	2.89789e-114	8	Rb1
4.13571e-114	1.58588	0.403	0.062	1.33522e-109	8	Pdlim3
2.20315e-105	2.31939	0.356	0.05	7.11287e-101	8	Cck
2.76391e-100	1.42771	0.481	0.121	8.92329e-96	8	Atp6v1b1
3.38164e-98	1.85233	0.288	0.026	1.09176e-93	8	Fcgbp
4.31855e-98	1.49265	0.536	0.166	1.39424e-93	8	Kit
5.29695e-97	1.67914	0.472	0.126	1.71012e-92	8	Muc15
7.57776e-97	1.91466	0.684	0.357	2.44648e-92	8	Mfge8
3.60766e-93	1.42039	0.606	0.231	1.16473e-88	8	Clu
1.74177e-86	1.31166	0.364	0.075	5.62329e-82	8	Wfdc3
4.33209e-86	3.49746	0.675	0.384	1.39862e-81	8	Cst3
1.24605e-85	1.148	0.404	0.095	4.02289e-81	8	Plb1
6.29286e-83	1.18124	0.282	0.038	2.03165e-78	8	Ptprz1
3.18354e-82	1.11178	0.291	0.042	1.02781e-77	8	Btn1a1
1.98796e-81	2.49975	0.667	0.329	6.41813e-77	8	Spp1
3.43505e-80	1.6589	0.199	0.008	1.10901e-75	8	Amtn
3.39481e-77	1.41617	0.453	0.148	1.09602e-72	8	Lipa
1.82098e-75	1.33568	0.398	0.1	5.87902e-71	8	Wfdc2
3.93254e-74	1.30538	0.403	0.115	1.26962e-69	8	BC006965
9.1703e-70	0.861454	0.247	0.034	2.96063e-65	8	Fut9
1.28413e-68	0.98637	0.4	0.123	4.14581e-64	8	Atp11a
8.52951e-64	0.915459	0.448	0.158	2.75375e-59	8	Ptpn18
4.1929e-63	0.762886	0.306	0.07	1.35368e-58	8	Fads2
2.18126e-60	0.689861	0.25	0.043	7.04221e-56	8	Ntrk2
2.19303e-60	1.06679	0.79	0.584	7.0802e-56	8	Trps1
5.19178e-59	0.532738	0.19	0.02	1.67617e-54	8	Scara5
8.03589e-58	2.04306	0.413	0.136	2.59439e-53	8	Ltf
2.98703e-57	0.883685	0.258	0.052	9.64364e-53	8	Osgin2
4.4007e-57	1.13157	0.466	0.204	1.42077e-52	8	Ppp1r2
8.79387e-56	0.970595	0.181	0.019	2.8391e-51	8	Atp2a3
1.80791e-55	0.78555	0.337	0.098	5.83683e-51	8	Celf2
2.53769e-55	1.11682	0.585	0.299	8.19292e-51	8	Ehf
7.76042e-55	1.06177	0.43	0.166	2.50545e-50	8	Tgfb3
2.28048e-53	-2.67055	0.049	0.325	7.36254e-49	8	Sparc
1.4689e-52	-3.89494	0.063	0.346	4.74235e-48	8	Scgb2b27
5.96332e-50	-0.704101	0.903	0.949	1.92526e-45	8	Rpl35
1.72984e-49	0.965916	0.509	0.249	5.58478e-45	8	Tcf7l2
7.93363e-49	1.13038	0.837	0.582	2.56137e-44	8	Wfdc18
2.37996e-48	0.974146	0.407	0.167	7.68369e-44	8	Dcxr
2.65055e-48	1.06855	0.802	0.715	8.55732e-44	8	Itm2b
7.05792e-48	0.848408	0.383	0.144	2.27865e-43	8	Aldoc
6.6014e-47	-2.16788	0.065	0.331	2.13126e-42	8	Car6
2.91486e-46	0.98464	0.211	0.04	9.41061e-42	8	Snorc
1.00697e-44	0.910302	0.545	0.279	3.251e-40	8	Lgals3
4.35333e-44	-3.43721	0.03	0.264	1.40547e-39	8	2310057J18Rik
7.85731e-44	-0.619844	0.924	0.971	2.53673e-39	8	Rpl32
1.41042e-43	0.530784	0.203	0.042	4.55353e-39	8	Arrb1
2.2261e-42	0.719457	0.845	0.727	7.18695e-38	8	Ly6e
3.93757e-42	0.552593	0.201	0.043	1.27124e-37	8	Muc1
3.95743e-42	-1.02838	0.299	0.563	1.27766e-37	8	Cald1
4.88725e-41	0.707085	0.338	0.126	1.57785e-36	8	Itpr2
1.04817e-40	-1.84792	0.181	0.43	3.38403e-36	8	Lgals7
2.05093e-40	0.933992	0.297	0.096	6.62142e-36	8	Gng11
3.12954e-40	0.676785	0.155	0.023	1.01037e-35	8	Aldh1a3
4.33455e-40	-0.496406	0.968	0.991	1.39941e-35	8	Rpl41
5.97727e-40	0.803131	0.222	0.057	1.92976e-35	8	Vamp1
1.626e-39	0.939133	0.681	0.401	5.24953e-35	8	Lars2
1.3132e-38	-5.27695	0.023	0.23	4.23968e-34	8	Scgb1b27
5.16521e-38	0.810828	0.412	0.184	1.66759e-33	8	Lrg1
5.64093e-38	1.00454	0.118	0.011	1.82117e-33	8	4930469K13Rik
1.2358e-37	0.480763	0.146	0.022	3.9898e-33	8	Paqr6
2.5772e-37	0.627621	0.199	0.047	8.3205e-33	8	Foxi1
4.97394e-37	-1.07504	0.697	0.784	1.60584e-32	8	Rps27l
6.70641e-37	0.961508	0.791	0.635	2.16517e-32	8	Gm42418
6.95257e-37	0.818765	0.525	0.3	2.24464e-32	8	Atp2b1
8.19653e-37	1.20249	0.352	0.153	2.64625e-32	8	Slc25a36
2.59158e-36	-1.99341	0.03	0.227	8.36692e-32	8	Krt5
3.58311e-36	-1.95614	0.047	0.264	1.15681e-31	8	Col1a2
9.89284e-36	0.772983	0.461	0.241	3.1939e-31	8	Afdn
1.84743e-35	0.998012	0.633	0.395	5.96444e-31	8	Crip1
3.0236e-35	-0.751428	0.74	0.802	9.7617e-31	8	Cox8a
4.98603e-35	0.75607	0.286	0.11	1.60974e-30	8	Dbndd2
5.17471e-35	0.362765	0.194	0.048	1.67066e-30	8	Trim47
8.65627e-35	-0.62672	0.812	0.868	2.79468e-30	8	Rps18
2.05218e-34	0.697566	0.31	0.121	6.62546e-30	8	Inhbb
1.81269e-33	0.612945	0.363	0.152	5.85227e-29	8	Clic6
9.77686e-33	0.542689	0.244	0.082	3.15646e-28	8	Rtp4
2.21965e-32	0.465866	0.17	0.039	7.16614e-28	8	Papln
3.5196e-32	0.457935	0.258	0.092	1.1363e-27	8	Asrgl1
3.8534e-32	0.471656	0.223	0.069	1.24407e-27	8	Alpl
3.92194e-32	0.66295	0.339	0.151	1.2662e-27	8	1700025G04Rik
6.14442e-32	1.14625	0.266	0.096	1.98373e-27	8	Ifi27l2a
6.3958e-32	0.624666	0.306	0.127	2.06489e-27	8	Nedd4l
6.91795e-32	0.692818	0.328	0.146	2.23346e-27	8	Hivep3
7.4224e-32	0.377975	0.108	0.013	2.39632e-27	8	Stc1
7.44634e-32	0.353881	0.135	0.023	2.40405e-27	8	Cyp2d22
8.21065e-32	-1.12454	0.066	0.269	2.65081e-27	8	Etv1
9.07082e-32	-1.66227	0.306	0.504	2.92851e-27	8	Fabp5
9.2455e-32	-2.1541	0.076	0.27	2.98491e-27	8	Postn
1.11135e-31	0.361893	0.111	0.014	3.58798e-27	8	Ccdc141
4.62347e-31	0.479953	0.199	0.058	1.49269e-26	8	Snta1
6.38207e-31	0.722243	0.302	0.12	2.06045e-26	8	Tnfaip2
1.18759e-30	1.40713	0.684	0.466	3.83412e-26	8	Gm26917
2.68569e-30	0.477736	0.206	0.064	8.67076e-26	8	Tjp3
3.2396e-30	-0.454599	0.959	0.986	1.04591e-25	8	Rps28
6.69486e-30	0.535548	0.304	0.129	2.16144e-25	8	Sulf2
1.24758e-29	0.871775	0.457	0.25	4.0278e-25	8	Wwp2
1.57451e-29	0.634242	0.408	0.211	5.08329e-25	8	Notch1
3.23562e-29	0.595324	0.4	0.208	1.04462e-24	8	Tapbp
4.47322e-29	0.312339	0.1	0.012	1.44418e-24	8	Itprid1
7.96665e-29	0.463077	0.205	0.065	2.57203e-24	8	Prr15l
1.43869e-28	0.278982	0.113	0.018	4.64481e-24	8	Slc43a3
2.07573e-28	0.532632	0.289	0.117	6.70149e-24	8	C3
2.08096e-28	0.370545	0.174	0.048	6.71837e-24	8	Wnt5b
2.62518e-28	0.561721	0.254	0.095	8.47538e-24	8	Arhgef6
4.05026e-28	-0.473757	0.933	0.974	1.30763e-23	8	Rpl39
8.52605e-28	1.22013	0.199	0.066	2.75263e-23	8	Tfcp2l1
9.44058e-28	0.656085	0.391	0.201	3.04789e-23	8	Ogfrl1
1.31414e-27	-0.451815	0.887	0.933	4.24269e-23	8	Rpl30
1.36745e-27	0.52169	0.447	0.235	4.41481e-23	8	Elf5
1.63934e-27	0.387739	0.189	0.056	5.29262e-23	8	Rhoj
2.54824e-27	-0.999507	0.72	0.815	8.22699e-23	8	Tmsb10
3.02334e-27	0.513293	0.266	0.107	9.76085e-23	8	Enpp3
3.40783e-27	0.39695	0.205	0.066	1.10022e-22	8	AU020206
3.53594e-27	0.78344	0.395	0.212	1.14158e-22	8	AC149090.1
5.53305e-27	-1.34757	0.043	0.207	1.78635e-22	8	Bgn
8.1684e-27	0.563767	0.247	0.097	2.63717e-22	8	Peak1
1.11428e-26	-0.994196	0.013	0.158	3.59744e-22	8	Hmcn1
1.65042e-26	0.324937	0.142	0.035	5.32838e-22	8	Bdh1
1.98145e-26	-0.596914	0.85	0.916	6.39711e-22	8	Actb
2.09272e-26	-0.370019	0.96	0.981	6.75634e-22	8	Rps24
2.865e-26	0.655079	0.289	0.129	9.24964e-22	8	Zfp704
3.92723e-26	-0.758893	0.004	0.139	1.26791e-21	8	Col17a1
5.28933e-26	-1.09204	0.636	0.741	1.70766e-21	8	Mt1
1.05456e-25	-1.25023	0.047	0.209	3.40466e-21	8	Dcn
1.21807e-25	0.460316	0.184	0.058	3.93254e-21	8	Plscr2
1.26109e-25	0.613174	0.405	0.225	4.07143e-21	8	Mprip
1.26187e-25	0.359911	0.202	0.069	4.07395e-21	8	Cytip
1.4651e-25	0.567248	0.232	0.089	4.73006e-21	8	Rassf4
1.67383e-25	0.543784	0.618	0.425	5.40397e-21	8	Serinc3
2.08301e-25	-0.618123	0.786	0.806	6.725e-21	8	Serf2
2.16222e-25	-0.386399	0.962	0.987	6.98073e-21	8	Rps29
2.97601e-25	0.384279	0.163	0.048	9.60805e-21	8	Hhipl2
3.296e-25	0.323164	0.104	0.018	1.06411e-20	8	Arhgap6
4.81026e-25	0.707821	0.473	0.286	1.55299e-20	8	Cd44
5.4955e-25	0.330967	0.123	0.026	1.77422e-20	8	Cdhr1
6.47445e-25	-0.406715	0.895	0.934	2.09028e-20	8	Rps15a
8.13107e-25	0.421904	0.159	0.045	2.62512e-20	8	Lgr6
8.6825e-25	0.297805	0.133	0.031	2.80315e-20	8	Grb10
1.44813e-24	-1.41942	0.036	0.187	4.6753e-20	8	Cxcl14
3.06871e-24	0.488717	0.284	0.127	9.90732e-20	8	Map2
4.67595e-24	-1.0781	0.25	0.434	1.50963e-19	8	Acsl4
7.12215e-24	-0.531264	0.699	0.793	2.29938e-19	8	Mif
7.2679e-24	0.625855	0.229	0.093	2.34644e-19	8	Slc28a3
8.09716e-24	0.312324	0.216	0.082	2.61417e-19	8	Spns2
8.23653e-24	0.587283	0.207	0.077	2.65916e-19	8	Bcl2
9.94115e-24	-0.764922	0.593	0.707	3.2095e-19	8	Sec61g
1.21067e-23	0.414436	0.148	0.041	3.90866e-19	8	Cd27
1.28741e-23	0.388006	0.465	0.263	4.15641e-19	8	Smim22
1.36063e-23	0.445474	0.266	0.114	4.3928e-19	8	Car2
1.43956e-23	0.737531	0.734	0.597	4.64762e-19	8	Trf
1.74436e-23	0.544741	0.383	0.214	5.63167e-19	8	Etv6
2.17947e-23	0.973632	0.528	0.367	7.03643e-19	8	Cp
2.54477e-23	0.611169	0.122	0.028	8.21579e-19	8	C430049B03Rik
3.81463e-23	0.398273	0.118	0.026	1.23155e-18	8	Hrct1
6.34334e-23	-0.635022	0.031	0.172	2.04795e-18	8	Emid1
6.75082e-23	0.615157	0.466	0.279	2.1795e-18	8	Basp1
7.02853e-23	0.515279	0.389	0.208	2.26916e-18	8	Sorbs2
8.14072e-23	0.716064	0.539	0.326	2.62823e-18	8	AY036118
8.25148e-23	-0.658393	0.653	0.715	2.66399e-18	8	Atp5j2
1.01613e-22	1.15864	0.106	0.021	3.28058e-18	8	Fxyd2
1.11626e-22	0.451201	0.408	0.221	3.60386e-18	8	Cyba
1.157e-22	0.578155	0.308	0.153	3.73538e-18	8	Arrdc3
1.52252e-22	-0.39616	0.904	0.939	4.91547e-18	8	Rpl34
2.04881e-22	-0.392469	0.915	0.962	6.61458e-18	8	Rps20
2.07578e-22	-0.382368	0.942	0.968	6.70167e-18	8	Rpl37
2.12162e-22	0.705185	0.569	0.385	6.84965e-18	8	Chil1
2.25715e-22	-0.733694	0.646	0.702	7.2872e-18	8	Ndufa4
2.86834e-22	-0.379549	0.924	0.963	9.26044e-18	8	Rpl35a
3.51222e-22	0.836735	0.663	0.47	1.13392e-17	8	Ahnak
6.05504e-22	0.406319	0.236	0.099	1.95487e-17	8	Dtx3l
6.56261e-22	0.304844	0.127	0.033	2.11874e-17	8	Vtcn1
7.28154e-22	0.364903	0.128	0.034	2.35085e-17	8	Rhov
7.80984e-22	-0.988381	0.236	0.406	2.52141e-17	8	Fam162a
1.12133e-21	-3.03701	0.003	0.115	3.62021e-17	8	Pip
1.124e-21	-0.356265	0.925	0.949	3.62883e-17	8	Rps23
1.1975e-21	0.441568	0.19	0.072	3.86612e-17	8	Kcnk5
1.27341e-21	0.413485	0.183	0.067	4.11122e-17	8	Myh14
1.53397e-21	0.377656	0.187	0.068	4.95243e-17	8	Txndc16
1.9564e-21	0.531967	0.411	0.235	6.31623e-17	8	Ano1
2.82982e-21	-1.51534	0.032	0.168	9.13609e-17	8	Col3a1
2.88421e-21	0.425843	0.28	0.127	9.31166e-17	8	Steap4
3.44714e-21	-0.359655	0.917	0.946	1.11291e-16	8	Rpl24
3.50911e-21	0.300131	0.133	0.037	1.13292e-16	8	Slco1a5
5.11196e-21	0.354916	0.17	0.058	1.6504e-16	8	Pla2g4a
6.5272e-21	0.684281	0.206	0.084	2.10731e-16	8	Slc43a2
7.46924e-21	0.367672	0.358	0.201	2.41145e-16	8	Shisa5
8.14038e-21	0.398758	0.267	0.125	2.62812e-16	8	Orai1
8.41983e-21	0.271286	0.131	0.037	2.71834e-16	8	Tspan33
9.12371e-21	0.45825	0.271	0.129	2.94559e-16	8	Lyn
9.32025e-21	0.725096	0.527	0.347	3.00904e-16	8	Anxa1
1.38089e-20	-0.878942	0.045	0.183	4.45822e-16	8	Mgp
1.43353e-20	0.562516	0.262	0.124	4.62815e-16	8	Hexb
1.48004e-20	0.263728	0.211	0.083	4.77831e-16	8	Fads1
2.2847e-20	-0.577299	0.746	0.774	7.37617e-16	8	Cox6c
3.07668e-20	0.940167	0.334	0.184	9.93305e-16	8	Atp1b1
3.90136e-20	0.347694	0.269	0.126	1.25955e-15	8	Sorl1
4.53574e-20	0.362736	0.108	0.025	1.46436e-15	8	Adgrg2
8.35538e-20	-2.25052	0.043	0.173	2.69753e-15	8	Col1a1
9.29826e-20	-1.07062	0.047	0.176	3.00194e-15	8	Gas1
9.50988e-20	-0.501243	0.785	0.819	3.07026e-15	8	Rps2
1.07686e-19	0.442123	0.171	0.063	3.47664e-15	8	Vipr1
1.10052e-19	-0.330164	0.959	0.974	3.55304e-15	8	Rpl36
1.39477e-19	-1.04799	0.027	0.148	4.50302e-15	8	Igfbp3
2.02269e-19	0.465114	0.228	0.101	6.53024e-15	8	Irf7
2.4783e-19	0.402836	0.399	0.227	8.00119e-15	8	Gas6
2.61014e-19	0.514159	0.249	0.118	8.42684e-15	8	Stat1
2.6904e-19	-0.531097	0.006	0.11	8.68597e-15	8	Dsc3
2.77439e-19	0.533683	0.332	0.184	8.95713e-15	8	Far1
2.80062e-19	0.261838	0.114	0.03	9.04181e-15	8	Ntn1
2.93907e-19	-1.0124	0.21	0.361	9.48879e-15	8	Cpd
3.23743e-19	0.32767	0.234	0.107	1.0452e-14	8	Fbrsl1
3.60677e-19	0.543624	0.264	0.129	1.16445e-14	8	Magi3
3.96901e-19	0.52794	0.211	0.093	1.28139e-14	8	Boc
4.49886e-19	0.346752	0.236	0.107	1.45246e-14	8	Dock9
5.43022e-19	-0.321798	0.911	0.95	1.75315e-14	8	Rplp2
5.77457e-19	-0.348472	0.927	0.954	1.86432e-14	8	Rpl27a
7.00743e-19	-0.977637	0.018	0.13	2.26235e-14	8	Col5a2
8.58498e-19	-0.838952	0.22	0.371	2.77166e-14	8	Hist1h2bc
8.62539e-19	-0.671835	0.01	0.115	2.78471e-14	8	Pdpn
1.00409e-18	-0.385677	0.924	0.953	3.24171e-14	8	Rps27
1.18049e-18	-0.773555	0.168	0.32	3.8112e-14	8	Socs2
1.25424e-18	0.368425	0.64	0.422	4.0493e-14	8	Cldn7
1.25627e-18	0.464571	0.232	0.108	4.05585e-14	8	Shroom3
1.27371e-18	0.60026	0.324	0.181	4.11217e-14	8	Clec2d
1.92641e-18	-0.952669	0.038	0.158	6.21941e-14	8	Ptn
2.21766e-18	0.525267	0.351	0.195	7.15973e-14	8	Cd14
2.33187e-18	-0.446644	0.823	0.849	7.52845e-14	8	Cox7c
2.37306e-18	0.338545	0.215	0.096	7.66141e-14	8	Tap2
3.37412e-18	-0.314096	0.935	0.973	1.08933e-13	8	Rplp1
3.52013e-18	-0.654221	0.031	0.148	1.13648e-13	8	1500002F19Rik
3.89144e-18	-0.745664	0.136	0.289	1.25635e-13	8	Dusp6
4.87353e-18	-0.585117	0.63	0.702	1.57342e-13	8	Nme2
6.44935e-18	0.506702	0.242	0.118	2.08217e-13	8	Clmn
7.68433e-18	0.265791	0.206	0.088	2.48088e-13	8	Alcam
1.17672e-17	0.583048	0.479	0.31	3.79902e-13	8	Tm4sf1
1.33063e-17	0.430206	0.368	0.208	4.29594e-13	8	Bhlhe41
1.42641e-17	-0.355875	0.878	0.916	4.60517e-13	8	Rps11
1.43347e-17	-0.4934	0.013	0.113	4.62797e-13	8	Lmo1
1.49394e-17	0.30682	0.194	0.084	4.82318e-13	8	Rac3
1.65005e-17	-0.561041	0.012	0.111	5.32717e-13	8	Trp63
1.66651e-17	0.679314	0.696	0.535	5.38032e-13	8	Srrm2
1.75394e-17	0.42648	0.145	0.051	5.66259e-13	8	Ly6k
2.22684e-17	-0.545448	0.013	0.113	7.18935e-13	8	Samd5
3.22566e-17	0.385975	0.207	0.094	1.0414e-12	8	Mmp15
3.43274e-17	0.410967	0.211	0.097	1.10826e-12	8	Lnpk
4.16742e-17	0.491226	0.369	0.219	1.34545e-12	8	Phip
4.48949e-17	0.423336	0.763	0.652	1.44943e-12	8	Fxyd3
4.75129e-17	0.322137	0.118	0.036	1.53395e-12	8	Gpr137c
5.31264e-17	0.272781	0.13	0.041	1.71518e-12	8	AW112010
5.77602e-17	0.609536	0.219	0.105	1.86479e-12	8	Rnf213
5.90759e-17	0.306605	0.162	0.062	1.90726e-12	8	4930402H24Rik
6.02048e-17	0.258722	0.209	0.092	1.94371e-12	8	Ptges
6.0802e-17	-0.890131	0.013	0.111	1.96299e-12	8	Fstl1
8.20883e-17	-0.487948	0.711	0.745	2.65022e-12	8	Chchd2
8.37201e-17	0.401285	0.165	0.065	2.7029e-12	8	Ifi44
9.38584e-17	0.301558	0.281	0.147	3.03022e-12	8	Cryab
1.21501e-16	0.399602	0.53	0.369	3.92266e-12	8	Cd2ap
1.32464e-16	0.384382	0.276	0.146	4.27661e-12	8	Trp53bp2
1.37076e-16	0.601489	0.18	0.077	4.42551e-12	8	Epb41l4a
1.47462e-16	0.263219	0.165	0.065	4.76081e-12	8	Prkaa2
1.53395e-16	-1.00876	0.06	0.177	4.95236e-12	8	Igfbp4
1.63109e-16	-0.772309	0.076	0.201	5.26596e-12	8	Sfrp1
1.68276e-16	-0.714108	0.018	0.118	5.43279e-12	8	Fbn1
1.75737e-16	0.375667	0.214	0.1	5.67366e-12	8	Fam102a
1.8251e-16	-0.944053	0.062	0.181	5.89234e-12	8	Tpm2
1.85346e-16	0.442792	0.389	0.243	5.98388e-12	8	Cdh1
1.96726e-16	0.333664	0.181	0.077	6.3513e-12	8	Met
2.26933e-16	0.426568	0.394	0.249	7.32653e-12	8	Msi2
2.58836e-16	-0.531089	0.032	0.14	8.35654e-12	8	Ppic
2.63292e-16	-0.673165	0.518	0.604	8.50038e-12	8	Ndufb9
2.83971e-16	0.339409	0.272	0.144	9.16801e-12	8	Dock7
2.84033e-16	0.344883	0.267	0.141	9.17e-12	8	Mllt10
3.4334e-16	0.419913	0.556	0.399	1.10847e-11	8	Aplp2
3.46126e-16	-0.914628	0.364	0.486	1.11747e-11	8	Apoc1
3.65333e-16	0.384721	0.311	0.173	1.17948e-11	8	Ceacam1
3.95257e-16	-0.522433	0.68	0.724	1.27609e-11	8	Uqcr11
4.39758e-16	-0.458381	0.746	0.78	1.41976e-11	8	Atp5e
6.21251e-16	0.265115	0.123	0.041	2.00571e-11	8	Fads3
6.38635e-16	-1.39068	0.026	0.13	2.06183e-11	8	Hba-a1
6.48855e-16	0.350397	0.189	0.085	2.09483e-11	8	Ptprj
6.76294e-16	0.421189	0.934	0.885	2.18341e-11	8	mt-Nd1
6.93062e-16	0.460599	0.315	0.181	2.23755e-11	8	Tmc4
8.82555e-16	0.29773	0.119	0.038	2.84933e-11	8	Fxyd6
9.09468e-16	0.53357	0.233	0.12	2.93622e-11	8	Itprid2
9.3398e-16	0.450975	0.883	0.797	3.01535e-11	8	mt-Nd5
1.01427e-15	0.434579	0.583	0.422	3.27458e-11	8	Srsf5
1.0731e-15	0.406311	0.389	0.249	3.4645e-11	8	Sppl2a
1.1419e-15	-0.82245	0.034	0.137	3.68661e-11	8	Fbln2
1.2058e-15	0.464195	0.198	0.092	3.89293e-11	8	Lurap1l
1.38844e-15	0.438299	0.68	0.536	4.48257e-11	8	H2-K1
1.41731e-15	0.523275	0.459	0.304	4.5758e-11	8	Hes1
1.41891e-15	0.440594	0.411	0.268	4.58095e-11	8	Plin2
1.43315e-15	-0.327485	0.892	0.923	4.62693e-11	8	Rps13
1.60032e-15	0.386749	0.944	0.942	5.16663e-11	8	mt-Co3
2.21567e-15	0.346701	0.224	0.111	7.15328e-11	8	Il17re
2.43422e-15	-1.50986	0.03	0.134	7.85889e-11	8	Hbb-bs
2.92874e-15	-0.572244	0.119	0.253	9.45543e-11	8	Fblim1
3.05627e-15	0.466131	0.442	0.294	9.86716e-11	8	Rsrp1
4.40392e-15	-0.629867	0.551	0.615	1.42181e-10	8	Atp5g1
5.0772e-15	-0.933717	0.105	0.223	1.63918e-10	8	Emb
5.48268e-15	-0.55518	0.021	0.114	1.77008e-10	8	Fst
5.91262e-15	0.438195	0.387	0.244	1.90889e-10	8	Pnisr
6.74423e-15	0.356086	0.157	0.064	2.17737e-10	8	Id1
6.97938e-15	0.506013	0.256	0.14	2.25329e-10	8	Cited4
7.62218e-15	-0.433415	0.017	0.107	2.46082e-10	8	Moxd1
7.68855e-15	0.32917	0.359	0.22	2.48225e-10	8	Psmb8
8.64394e-15	0.308835	0.157	0.065	2.7907e-10	8	Ankrd28
9.32248e-15	0.426721	0.526	0.384	3.00976e-10	8	Anxa2
1.04396e-14	0.331123	0.26	0.142	3.37042e-10	8	Rnf130
1.06243e-14	0.336507	0.464	0.314	3.43004e-10	8	Eif4a2
1.16407e-14	0.345034	0.209	0.101	3.75818e-10	8	Cdk19
1.28605e-14	-0.553726	0.026	0.12	4.15202e-10	8	Col7a1
1.50877e-14	0.372054	0.509	0.35	4.87108e-10	8	Cd24a
1.62211e-14	-0.323174	0.88	0.895	5.23697e-10	8	Rpl21
1.74491e-14	0.377498	0.199	0.096	5.63345e-10	8	Samd9l
1.86757e-14	-0.359046	0.034	0.133	6.02945e-10	8	Abcg2
1.87305e-14	0.399391	0.253	0.137	6.04714e-10	8	Nbea
2.0173e-14	0.399881	0.249	0.136	6.51285e-10	8	Myo6
2.11684e-14	0.483436	0.179	0.084	6.83421e-10	8	Ppp1r9a
2.38879e-14	0.487504	0.408	0.275	7.71222e-10	8	Irx1
2.39734e-14	0.357441	0.383	0.239	7.73982e-10	8	Chpt1
2.61274e-14	-1.17042	0.026	0.118	8.43524e-10	8	Tagln
2.71222e-14	0.381834	0.273	0.154	8.75639e-10	8	Trak1
2.82322e-14	0.414425	0.927	0.916	9.11476e-10	8	mt-Cytb
2.82709e-14	-0.622638	0.288	0.433	9.12726e-10	8	Errfi1
2.83267e-14	0.289042	0.109	0.036	9.14526e-10	8	Pag1
3.23619e-14	0.374354	0.501	0.35	1.0448e-09	8	Ddx17
4.01977e-14	-0.716177	0.506	0.586	1.29778e-09	8	Ndufc1
4.35008e-14	0.711429	0.395	0.258	1.40442e-09	8	Ccnd1
4.79177e-14	0.452198	0.443	0.313	1.54702e-09	8	Arhgap5
4.81853e-14	-0.489694	0.025	0.115	1.55566e-09	8	Jag1
6.20608e-14	0.316345	0.115	0.041	2.00363e-09	8	AW011738
6.48551e-14	0.328254	0.174	0.078	2.09385e-09	8	Tent5a
6.75853e-14	-1.28234	0.021	0.109	2.18199e-09	8	Fn1
6.78896e-14	-0.295887	0.94	0.956	2.19181e-09	8	Rpl28
7.00867e-14	-0.307959	0.867	0.884	2.26275e-09	8	Rps25
7.98244e-14	-0.404142	0.045	0.146	2.57713e-09	8	Prnp
8.01692e-14	-0.272951	0.96	0.986	2.58826e-09	8	Rpl37a
8.16218e-14	-0.529036	0.505	0.605	2.63516e-09	8	Rpl29
8.22036e-14	0.641815	0.536	0.397	2.65394e-09	8	Id2
9.63025e-14	0.319847	0.167	0.075	3.10913e-09	8	Mlph
9.83995e-14	0.343086	0.108	0.037	3.17683e-09	8	Pde7b
1.0168e-13	-0.288597	0.981	0.982	3.28275e-09	8	Fau
1.20201e-13	0.374616	0.214	0.111	3.8807e-09	8	Samhd1
1.21469e-13	0.392569	0.273	0.157	3.92161e-09	8	4632427E13Rik
1.71535e-13	-0.489876	0.021	0.106	5.53801e-09	8	Mir205hg
1.76594e-13	-0.331435	0.847	0.889	5.70133e-09	8	Rpl9
1.76968e-13	0.357888	0.28	0.166	5.71341e-09	8	Cib1
1.78741e-13	0.254988	0.368	0.227	5.77066e-09	8	Ctsh
1.79844e-13	0.319573	0.148	0.063	5.80627e-09	8	Pkp2
1.84105e-13	0.368531	0.218	0.114	5.94381e-09	8	Grhl2
1.90515e-13	0.377484	0.205	0.104	6.15079e-09	8	Dock8
2.17585e-13	0.34363	0.363	0.241	7.02472e-09	8	Rp9
2.36045e-13	0.395163	0.415	0.282	7.6207e-09	8	Macf1
2.67946e-13	-0.602545	0.066	0.173	8.65062e-09	8	Tesc
2.73837e-13	0.432016	0.275	0.163	8.84084e-09	8	St14
2.7687e-13	0.39345	0.404	0.273	8.93876e-09	8	Ctnnd1
3.29117e-13	0.620291	0.241	0.132	1.06256e-08	8	Krt7
4.39096e-13	0.314966	0.124	0.048	1.41762e-08	8	Notch3
4.46398e-13	0.284928	0.514	0.362	1.4412e-08	8	Zbtb20
4.47303e-13	0.343404	0.288	0.171	1.44412e-08	8	Lbp
4.73688e-13	0.367118	0.25	0.141	1.5293e-08	8	B4galnt1
5.07688e-13	0.310248	0.422	0.283	1.63907e-08	8	Lima1
5.16491e-13	0.494808	0.329	0.211	1.66749e-08	8	Gls
5.18328e-13	-0.578203	0.048	0.144	1.67342e-08	8	Rnase4
5.27149e-13	-0.421658	0.724	0.738	1.7019e-08	8	Serbp1
5.41552e-13	-0.626521	0.597	0.644	1.7484e-08	8	Cox7a2
5.54646e-13	0.416744	0.442	0.306	1.79067e-08	8	Irx2
5.61902e-13	0.373329	0.203	0.103	1.8141e-08	8	Prkca
5.79737e-13	0.299561	0.123	0.048	1.87168e-08	8	Phf11d
6.24767e-13	-0.30912	0.021	0.104	2.01706e-08	8	Arfgef3
6.44529e-13	-0.45151	0.031	0.119	2.08086e-08	8	Trim29
6.48237e-13	0.250091	0.15	0.065	2.09283e-08	8	Plekhf1
6.70823e-13	-0.278564	0.924	0.943	2.16575e-08	8	Rpl26
6.7423e-13	0.471364	0.234	0.131	2.17675e-08	8	Ddx58
6.86096e-13	0.306075	0.163	0.076	2.21506e-08	8	Sestd1
7.37632e-13	0.468683	0.36	0.245	2.38144e-08	8	Pam16
8.86815e-13	-0.443024	0.637	0.702	2.86308e-08	8	Dstn
9.04116e-13	0.452368	0.163	0.077	2.91894e-08	8	Parp14
9.80171e-13	0.358698	0.608	0.481	3.16448e-08	8	Cd81
1.00806e-12	0.305738	0.146	0.064	3.25452e-08	8	Cipc
1.16935e-12	0.317091	0.214	0.114	3.77524e-08	8	4931406P16Rik
1.17181e-12	0.262145	0.144	0.062	3.7832e-08	8	Acss1
1.17744e-12	0.366693	0.298	0.185	3.80137e-08	8	Eea1
1.23296e-12	0.274559	0.128	0.052	3.98062e-08	8	Lpcat1
1.33032e-12	0.287545	0.205	0.103	4.29495e-08	8	Nav2
1.3342e-12	-0.532951	0.036	0.125	4.30747e-08	8	Col18a1
1.36907e-12	0.303077	0.354	0.225	4.42005e-08	8	Nfkb1
1.42745e-12	-0.281813	0.918	0.947	4.60853e-08	8	Rps10
1.4359e-12	0.27007	0.13	0.054	4.6358e-08	8	Trim46
1.5028e-12	-0.253018	0.931	0.968	4.85179e-08	8	Rps27a
1.60245e-12	-0.868388	0.076	0.179	5.17351e-08	8	Aebp1
1.61103e-12	-0.497447	0.632	0.69	5.20119e-08	8	Atp5md
1.66593e-12	-0.287476	0.881	0.918	5.37845e-08	8	Rps7
1.73018e-12	0.340072	0.22	0.121	5.5859e-08	8	Ckmt1
1.79577e-12	0.259964	0.175	0.085	5.79764e-08	8	Nectin4
1.88354e-12	-0.413946	0.734	0.776	6.08101e-08	8	Uba52
1.88492e-12	0.278171	0.101	0.036	6.08546e-08	8	Pgm2l1
2.54397e-12	0.457314	0.378	0.26	8.21321e-08	8	Erbin
2.6562e-12	-0.569599	0.025	0.106	8.57555e-08	8	Mmp2
2.70757e-12	0.297435	0.181	0.09	8.7414e-08	8	Nav3
2.79252e-12	0.341261	0.764	0.621	9.01566e-08	8	Nfib
2.80443e-12	-0.417413	0.711	0.752	9.05409e-08	8	Atp5l
2.89902e-12	-0.56838	0.025	0.105	9.35948e-08	8	Gprin3
3.0595e-12	-1.55138	0.196	0.302	9.87759e-08	8	Apoe
3.11484e-12	-0.515519	0.214	0.34	1.00562e-07	8	Gm11808
3.56849e-12	0.385731	0.135	0.058	1.15209e-07	8	Znfx1
3.60827e-12	0.267135	0.198	0.103	1.16493e-07	8	Pkp4
3.62466e-12	-0.893529	0.022	0.102	1.17022e-07	8	Atp1a2
3.83914e-12	0.401298	0.532	0.394	1.23947e-07	8	Lmo4
4.25443e-12	0.312931	0.12	0.049	1.37354e-07	8	Rhpn2
5.16216e-12	-0.320438	0.843	0.864	1.6666e-07	8	Rpl15
5.32995e-12	-0.586057	0.591	0.636	1.72077e-07	8	Snrpg
5.60741e-12	0.329283	0.466	0.34	1.81035e-07	8	Atxn7l3b
6.03679e-12	-0.661449	0.499	0.56	1.94898e-07	8	Sec61b
6.04037e-12	0.443995	0.427	0.3	1.95013e-07	8	Zcchc7
6.35329e-12	-0.259436	0.912	0.947	2.05116e-07	8	Rpl18a
6.61085e-12	-0.337914	0.333	0.487	2.13431e-07	8	Atf3
6.77703e-12	0.320711	0.175	0.088	2.18797e-07	8	Pradc1
8.16779e-12	-0.440168	0.741	0.767	2.63697e-07	8	Rpl22l1
8.30787e-12	0.379468	0.233	0.135	2.6822e-07	8	Ikbkb
8.33039e-12	0.34891	0.152	0.072	2.68947e-07	8	Smyd5
8.36494e-12	-0.568607	0.596	0.64	2.70062e-07	8	Uqcr10
9.02653e-12	0.307668	0.165	0.08	2.91422e-07	8	Bik
9.26358e-12	0.382924	0.177	0.091	2.99075e-07	8	Arrdc1
1.06964e-11	-0.478676	0.595	0.641	3.45334e-07	8	Cox7b
1.26565e-11	0.420727	0.675	0.528	4.08616e-07	8	Snrnp70
1.41663e-11	0.436743	0.452	0.325	4.57358e-07	8	Ccnl2
1.41956e-11	-0.731151	0.124	0.228	4.58306e-07	8	Selenom
1.48411e-11	-0.283429	0.812	0.832	4.79146e-07	8	Actg1
1.49013e-11	-0.537164	0.073	0.171	4.81089e-07	8	Hist1h4i
1.55217e-11	-0.451676	0.652	0.685	5.01118e-07	8	Cox6b1
1.62404e-11	-0.275301	0.868	0.905	5.24322e-07	8	Rps4x
1.72747e-11	0.256083	0.122	0.051	5.57713e-07	8	Frk
1.77882e-11	-0.986962	0.045	0.132	5.74291e-07	8	Col12a1
1.86491e-11	0.513952	0.402	0.28	6.02087e-07	8	Fgfr1
1.92083e-11	-0.46982	0.583	0.646	6.20139e-07	8	Txn1
1.93259e-11	0.260682	0.237	0.135	6.23936e-07	8	Cracr2b
2.09482e-11	-0.795228	0.034	0.115	6.76313e-07	8	Krt17
2.18397e-11	0.338611	0.166	0.083	7.05096e-07	8	Parp9
2.43519e-11	0.315015	0.183	0.096	7.86201e-07	8	Pkn1
2.47192e-11	0.371449	0.26	0.161	7.98059e-07	8	Slc15a2
2.64271e-11	0.258523	0.15	0.07	8.53199e-07	8	Oasl2
2.74076e-11	-0.680114	0.083	0.181	8.84856e-07	8	Thrsp
3.02863e-11	-0.511564	0.049	0.136	9.77793e-07	8	Plod2
3.7339e-11	-0.471567	0.557	0.628	1.20549e-06	8	Zfp36l1
3.73454e-11	0.338484	0.232	0.134	1.2057e-06	8	Etl4
3.86102e-11	-0.558644	0.036	0.118	1.24653e-06	8	Il33
3.89518e-11	0.305982	0.332	0.211	1.25756e-06	8	Zfp395
3.96219e-11	-0.679897	0.351	0.451	1.27919e-06	8	Pdcd4
4.39073e-11	-0.973429	0.329	0.436	1.41755e-06	8	Lgals1
5.0878e-11	0.368117	0.352	0.238	1.6426e-06	8	Resf1
5.17075e-11	0.355806	0.198	0.108	1.66938e-06	8	Tbc1d4
5.30542e-11	-0.341663	0.026	0.1	1.71285e-06	8	Lhfp
5.79284e-11	0.44785	0.453	0.335	1.87022e-06	8	Zfp36l2
6.97869e-11	0.289507	0.293	0.186	2.25307e-06	8	Cd59a
7.51579e-11	-0.382636	0.052	0.139	2.42647e-06	8	Ddah1
8.01631e-11	0.411336	0.299	0.194	2.58807e-06	8	Cdk12
8.2506e-11	-0.258754	0.881	0.894	2.66371e-06	8	Rplp0
1.11557e-10	0.321245	0.36	0.246	3.60163e-06	8	Man1a2
1.17213e-10	0.269182	0.377	0.257	3.78421e-06	8	Mrps6
1.2134e-10	0.395504	0.241	0.146	3.91745e-06	8	Dlg1
1.23317e-10	-0.328986	0.768	0.805	3.98129e-06	8	Rpl10
1.26231e-10	0.29242	0.105	0.043	4.07537e-06	8	Plekha6
1.26762e-10	-0.700882	0.218	0.32	4.0925e-06	8	Tcf4
1.31265e-10	0.281415	0.228	0.135	4.23788e-06	8	Mpzl1
1.48461e-10	0.298634	0.962	0.952	4.79307e-06	8	mt-Co1
1.5128e-10	-0.291428	0.069	0.161	4.88407e-06	8	Phlda3
1.54226e-10	0.263675	0.234	0.138	4.97919e-06	8	Tasor
1.57532e-10	-0.475251	0.619	0.674	5.08594e-06	8	Gng5
1.82022e-10	-0.478126	0.032	0.107	5.87658e-06	8	Vcam1
1.85779e-10	0.294364	0.512	0.386	5.99787e-06	8	Iqgap1
2.33417e-10	0.319965	0.503	0.38	7.53588e-06	8	Ncor1
2.37898e-10	0.28012	0.266	0.165	7.68053e-06	8	Hacd3
2.48101e-10	0.343411	0.339	0.23	8.00996e-06	8	Larp1
2.48148e-10	-1.30973	0.045	0.123	8.01147e-06	8	Acta2
2.67681e-10	0.275599	0.165	0.084	8.64209e-06	8	Epn2
2.79652e-10	-0.590006	0.032	0.106	9.02856e-06	8	Serpinf1
2.79657e-10	0.275823	0.177	0.095	9.02873e-06	8	Dennd1b
3.50711e-10	-0.688856	0.135	0.231	1.13227e-05	8	Palld
3.58359e-10	0.268	0.377	0.253	1.15696e-05	8	Gata3
4.12873e-10	-0.492498	0.674	0.692	1.33296e-05	8	Calm2
4.29272e-10	0.262207	0.65	0.507	1.38591e-05	8	Pik3r1
4.62079e-10	0.36631	0.648	0.534	1.49182e-05	8	Psap
4.66909e-10	-0.745339	0.118	0.216	1.50741e-05	8	Spata7
4.96974e-10	0.34226	0.236	0.143	1.60448e-05	8	Rhou
4.9843e-10	-0.778334	0.06	0.14	1.60918e-05	8	Vcan
5.41139e-10	0.270643	0.291	0.183	1.74707e-05	8	Agrn
5.93252e-10	-0.33352	0.031	0.102	1.91532e-05	8	Chn2
5.96414e-10	-0.77178	0.097	0.187	1.92552e-05	8	Serpine2
5.97471e-10	-0.393585	0.038	0.112	1.92893e-05	8	Ank
6.4595e-10	0.328286	0.227	0.135	2.08545e-05	8	Tjp2
6.65313e-10	0.273719	0.268	0.169	2.14796e-05	8	Klf7
6.77072e-10	0.364005	0.179	0.098	2.18593e-05	8	Pdzk1ip1
7.05416e-10	0.323738	0.158	0.081	2.27744e-05	8	Slc5a8
7.51192e-10	0.311729	0.22	0.131	2.42522e-05	8	Tcirg1
7.85625e-10	-0.567263	0.07	0.154	2.53639e-05	8	Il17b
7.98291e-10	0.358888	0.352	0.245	2.57728e-05	8	Rbm5
8.17119e-10	0.275379	0.218	0.129	2.63807e-05	8	Arhgap42
8.33638e-10	-0.57459	0.071	0.158	2.6914e-05	8	Timp3
9.14981e-10	0.294475	0.194	0.111	2.95402e-05	8	Dido1
9.39098e-10	-0.674528	0.054	0.132	3.03188e-05	8	Matn4
9.59686e-10	0.293027	0.32	0.216	3.09835e-05	8	Esrp1
1.03321e-09	-0.44748	0.113	0.212	3.33572e-05	8	Hist1h4h
1.04839e-09	0.313296	0.442	0.323	3.38473e-05	8	Hnrnph1
1.06365e-09	0.254196	0.263	0.169	3.43398e-05	8	Ifnar2
1.08054e-09	0.448542	0.264	0.171	3.48852e-05	8	Dgkz
1.1426e-09	0.393071	0.298	0.199	3.68889e-05	8	Map3k1
1.16902e-09	0.337398	0.496	0.368	3.77417e-05	8	Cited2
1.18263e-09	0.320583	0.194	0.11	3.81812e-05	8	Piezo1
1.24443e-09	0.265754	0.157	0.082	4.01765e-05	8	Cpped1
1.25213e-09	0.403786	0.386	0.278	4.0425e-05	8	Nudt4
1.39536e-09	-0.283543	0.837	0.887	4.50492e-05	8	Rpl36a
1.48431e-09	-0.334243	0.066	0.151	4.79209e-05	8	Clybl
1.50549e-09	0.304637	0.269	0.174	4.86047e-05	8	Mfsd6
1.5095e-09	0.348041	0.253	0.158	4.87343e-05	8	Dleu2
1.5305e-09	-0.455514	0.051	0.126	4.94122e-05	8	Rbms3
1.5613e-09	0.26712	0.154	0.08	5.04067e-05	8	Slc9a1
1.64368e-09	0.280768	0.171	0.093	5.30662e-05	8	Bcl2l1
1.68325e-09	0.409698	0.492	0.374	5.43436e-05	8	Mast4
1.68327e-09	-0.498253	0.038	0.107	5.43445e-05	8	Prss23
1.74567e-09	-0.33339	0.032	0.101	5.63588e-05	8	Ak1
1.90324e-09	0.277678	0.298	0.199	6.14462e-05	8	Sertad2
1.98665e-09	-0.319506	0.041	0.116	6.41389e-05	8	Soat1
2.37099e-09	0.324306	0.326	0.221	7.65474e-05	8	Kitl
2.45354e-09	0.361614	0.234	0.14	7.92125e-05	8	Isg15
2.49531e-09	-0.404853	0.71	0.7	8.05609e-05	8	H2afj
2.56938e-09	-0.482827	0.57	0.6	8.29524e-05	8	Uqcrq
2.68257e-09	-0.483344	0.259	0.365	8.66066e-05	8	Bhlhe40
2.79563e-09	0.362123	0.459	0.348	9.0257e-05	8	Ezr
2.84373e-09	0.3023	0.218	0.132	9.181e-05	8	Pakap.1
2.96129e-09	-0.315362	0.078	0.163	9.56053e-05	8	Slco2a1
3.01003e-09	0.251069	0.368	0.264	9.71787e-05	8	Nsd1
3.23097e-09	-0.254021	0.889	0.897	0.000104312	8	Rps5
3.36371e-09	0.265675	0.302	0.196	0.000108597	8	Txnip
3.39013e-09	0.373641	0.184	0.106	0.00010945	8	Dvl1
3.5209e-09	-0.649422	0.387	0.474	0.000113672	8	Ier3
3.55664e-09	0.266609	0.161	0.086	0.000114826	8	Clasp2
3.58991e-09	0.276833	0.154	0.078	0.0001159	8	Rmrp
3.67166e-09	0.302373	0.415	0.297	0.00011854	8	Ifi27
4.03677e-09	0.251341	0.356	0.249	0.000130327	8	Clcn3
4.03846e-09	0.254788	0.162	0.088	0.000130382	8	Zfp397
4.3322e-09	-0.475171	0.144	0.237	0.000139865	8	Dhrs7
4.50972e-09	0.310825	0.333	0.227	0.000145596	8	Celsr2
4.59059e-09	0.364135	0.358	0.254	0.000148207	8	Baz2b
5.31998e-09	0.310434	0.264	0.173	0.000171755	8	Tanc1
5.39943e-09	0.317617	0.608	0.479	0.000174321	8	Hnrnpu
5.6263e-09	-0.42695	0.244	0.348	0.000181645	8	Aopep
5.64924e-09	0.266784	0.174	0.098	0.000182386	8	Marveld3
6.04513e-09	0.251452	0.113	0.052	0.000195167	8	Fam234b
6.09511e-09	0.323876	0.187	0.108	0.000196781	8	Rab11fip1
6.44339e-09	-0.548206	0.437	0.495	0.000208025	8	Atp5o
6.97548e-09	0.394816	0.242	0.156	0.000225203	8	Trim2
7.07706e-09	0.335971	0.132	0.067	0.000228483	8	Barx2
7.10342e-09	0.315743	0.247	0.159	0.000229334	8	Rbm6
7.13371e-09	0.284223	0.422	0.306	0.000230312	8	Dynll2
7.16811e-09	0.344609	0.288	0.193	0.000231422	8	Tanc2
7.66653e-09	0.274769	0.118	0.057	0.000247514	8	Gm20554
8.06293e-09	-0.445356	0.484	0.554	0.000260312	8	Tceal9
8.34346e-09	0.268286	0.126	0.061	0.000269369	8	Rhbdf1
8.54839e-09	-0.469035	0.089	0.174	0.000275985	8	Spry2
8.67716e-09	0.28178	0.382	0.281	0.000280142	8	Atp6v1a
9.24545e-09	0.256474	0.127	0.063	0.000298489	8	Ifih1
9.4446e-09	-0.500097	0.497	0.565	0.000304919	8	Ubl5
9.67261e-09	-0.280013	0.807	0.835	0.00031228	8	Eef1b2
1.00625e-08	0.272506	0.483	0.376	0.000324866	8	Psme1
1.07828e-08	-0.467259	0.045	0.115	0.000348122	8	Lgr5
1.07971e-08	0.319647	0.321	0.227	0.000348586	8	Taok1
1.08075e-08	-0.540086	0.429	0.497	0.000348921	8	Nme1
1.12937e-08	-0.536275	0.501	0.541	0.000364619	8	Atp5g3
1.15855e-08	-0.371213	0.728	0.753	0.000374038	8	Ftl1
1.44732e-08	-0.28976	0.93	0.922	0.000467268	8	Ptma
1.44979e-08	0.256482	0.497	0.383	0.000468064	8	Snhg8
1.57837e-08	0.320655	0.137	0.072	0.000509576	8	Pdzrn3
1.63906e-08	-0.588398	0.299	0.382	0.00052917	8	Cycs
1.6881e-08	0.266142	0.215	0.134	0.000545003	8	Phc3
1.73058e-08	0.37946	0.202	0.124	0.000558716	8	Casz1
1.76771e-08	-1.14524	0.148	0.23	0.000570704	8	Vim
2.14682e-08	-0.621694	0.038	0.103	0.000693101	8	Krt15
2.19071e-08	0.275167	0.211	0.13	0.00070727	8	H2-Q4
2.30216e-08	0.266461	0.152	0.083	0.000743251	8	Ildr1
2.50272e-08	0.318595	0.108	0.05	0.000808003	8	Ifit1
2.55405e-08	0.311701	0.429	0.327	0.000824574	8	Crip2
2.60536e-08	0.256184	0.104	0.048	0.000841139	8	Pcdh1
2.71513e-08	0.376493	0.69	0.583	0.00087658	8	B2m
2.73455e-08	-0.576553	0.14	0.07	0.00088285	8	Csn2
2.85529e-08	0.322737	0.333	0.234	0.000921832	8	Ubn2
2.8734e-08	0.263134	0.225	0.144	0.000927676	8	Ppp2r5a
2.90007e-08	-0.717632	0.522	0.561	0.000936287	8	Xbp1
2.93415e-08	0.315373	0.632	0.526	0.000947292	8	Sdc4
3.15078e-08	0.267903	0.25	0.163	0.00101723	8	Chd6
3.30305e-08	0.32018	0.412	0.313	0.00106639	8	Tnrc6a
3.36542e-08	0.340853	0.216	0.137	0.00108653	8	Cdk9
3.48287e-08	0.339543	0.201	0.123	0.00112444	8	Fnbp4
3.53754e-08	0.272473	0.474	0.362	0.0011421	8	Sfpq
3.56494e-08	0.326611	0.161	0.092	0.00115094	8	Ppm1h
3.66527e-08	0.255755	0.481	0.361	0.00118333	8	Taldo1
3.78977e-08	0.333522	0.225	0.146	0.00122353	8	Grk2
3.83142e-08	-0.499864	0.242	0.333	0.00123697	8	Fermt2
4.16423e-08	0.256953	0.295	0.204	0.00134442	8	Rfk
4.34524e-08	0.373387	0.422	0.321	0.00140286	8	Ankrd17
4.37585e-08	-0.443386	0.567	0.615	0.00141274	8	Romo1
5.03202e-08	0.27137	0.263	0.18	0.00162459	8	Isoc1
5.07382e-08	0.322776	0.338	0.245	0.00163808	8	Eif4g3
5.11565e-08	0.278465	0.271	0.184	0.00165159	8	Nadk
5.38163e-08	0.328312	0.315	0.224	0.00173746	8	Gnaq
5.3872e-08	-0.510194	0.236	0.33	0.00173926	8	Serf1
5.40696e-08	0.260556	0.241	0.156	0.00174564	8	Bbx
5.60279e-08	0.271419	0.409	0.314	0.00180886	8	BC005537
5.97922e-08	0.264605	0.488	0.383	0.00193039	8	Nktr
6.04506e-08	-0.410044	0.067	0.14	0.00195165	8	Maf
6.18206e-08	0.252161	0.345	0.249	0.00199588	8	Mat2a
6.38112e-08	-0.459021	0.1	0.183	0.00206014	8	Arg1
6.61742e-08	0.29295	0.146	0.081	0.00213643	8	Plcg2
7.06516e-08	0.251839	0.18	0.107	0.00228099	8	Mylip
7.1083e-08	0.397509	0.819	0.716	0.00229491	8	Neat1
7.33986e-08	0.291953	0.259	0.175	0.00236967	8	Gapvd1
7.34759e-08	0.320219	0.37	0.265	0.00237217	8	Chka
7.38889e-08	-0.3877	0.251	0.355	0.0023855	8	Nr4a1
9.59547e-08	0.312156	0.219	0.142	0.0030979	8	Colgalt1
9.86778e-08	-0.547044	0.451	0.506	0.00318581	8	Ndufb2
1.00133e-07	0.258465	0.142	0.079	0.00323279	8	Slc35e4
1.03507e-07	0.296844	0.42	0.319	0.00334174	8	Slc3a2
1.1672e-07	0.284498	0.218	0.141	0.00376832	8	Cab39l
1.17559e-07	0.272043	0.806	0.717	0.00379538	8	Rpl5
1.20864e-07	0.296427	0.562	0.468	0.00390208	8	Vamp8
1.21955e-07	-0.463057	0.091	0.166	0.00393733	8	Socs3
1.23776e-07	-0.438704	0.105	0.186	0.0039961	8	Hist1h1c
1.29024e-07	0.379696	0.447	0.346	0.00416553	8	Ankrd11
1.38959e-07	0.298067	0.218	0.141	0.0044863	8	Zfp280d
1.51364e-07	-0.411923	0.622	0.663	0.00488679	8	Tomm7
1.52886e-07	0.261062	0.398	0.301	0.00493592	8	Fubp1
1.78062e-07	-0.334586	0.08	0.154	0.00574873	8	Myef2
1.83211e-07	0.258462	0.455	0.344	0.00591495	8	Atp6v0b
1.93374e-07	0.263137	0.847	0.76	0.00624307	8	Xist
1.99048e-07	0.559624	0.101	0.049	0.00642625	8	Nkd2
2.0483e-07	0.3266	0.17	0.103	0.00661293	8	Acsl1
2.10256e-07	-0.43007	0.567	0.612	0.00678811	8	Uqcrb
2.10943e-07	-0.567697	0.326	0.396	0.0068103	8	Map1lc3a
2.13432e-07	-0.342691	0.128	0.213	0.00689064	8	Stmn1
2.20392e-07	-0.582405	0.407	0.472	0.00711537	8	Snrpf
2.32936e-07	0.261786	0.326	0.238	0.00752033	8	Gtf2i
2.38585e-07	-0.8589	0.058	0.123	0.00770271	8	Hist1h2ap
2.54348e-07	-0.525381	0.117	0.191	0.00821163	8	Ptprs
2.59993e-07	-0.383754	0.123	0.202	0.00839388	8	Fkbp11
2.62983e-07	-0.300142	0.115	0.197	0.00849042	8	Pin1
2.72221e-07	0.268579	0.334	0.244	0.00878864	8	Cyb5a
2.75604e-07	0.313585	0.54	0.436	0.00889787	8	Sox9
3.05189e-07	0.300424	0.438	0.335	0.00985304	8	Brd2
3.18591e-07	-0.449344	0.18	0.264	0.0102857	8	Urah
3.18734e-07	-0.422038	0.585	0.634	0.0102903	8	Calm1
3.24886e-07	-0.873407	0.272	0.344	0.0104889	8	Mt2
3.32351e-07	-0.425893	0.181	0.267	0.01073	8	Cisd1
3.37071e-07	0.280553	0.334	0.244	0.0108823	8	Ltbp3
3.39389e-07	0.260448	0.193	0.122	0.0109572	8	Stk40
3.56937e-07	0.398002	0.382	0.294	0.0115237	8	Sltm
3.75449e-07	0.276932	0.18	0.113	0.0121214	8	Irf9
3.79053e-07	0.28268	0.166	0.1	0.0122377	8	Gdpd3
4.00609e-07	0.264212	0.113	0.058	0.0129337	8	Stat2
4.29463e-07	0.306137	0.181	0.115	0.0138652	8	Stk25
4.40662e-07	-0.421569	0.184	0.269	0.0142268	8	Gfpt1
4.41149e-07	-0.429021	0.082	0.152	0.0142425	8	Col9a1
4.93272e-07	0.288588	0.952	0.948	0.0159253	8	mt-Atp6
4.93691e-07	-0.481688	0.408	0.47	0.0159388	8	Ndufa5
5.00062e-07	-0.293961	0.139	0.223	0.0161445	8	Hbegf
5.2766e-07	-0.3879	0.618	0.639	0.0170355	8	Elob
5.28406e-07	0.342434	0.268	0.191	0.0170596	8	Smg1
5.28655e-07	0.269652	0.256	0.175	0.0170676	8	Brd9
5.41595e-07	-0.615638	0.299	0.373	0.0174854	8	Secisbp2l
5.52664e-07	0.282001	0.24	0.164	0.0178428	8	Epb41
5.54501e-07	0.258145	0.697	0.596	0.0179021	8	Son
5.66574e-07	0.258545	0.303	0.219	0.0182918	8	Cnot1
5.67784e-07	-0.278225	0.793	0.785	0.0183309	8	Rpl36al
6.1179e-07	-0.472558	0.541	0.571	0.0197516	8	Cox5b
6.17174e-07	-0.459381	0.205	0.289	0.0199254	8	Calu
6.65271e-07	-0.471663	0.626	0.648	0.0214783	8	Hmgb1
7.01199e-07	-0.412372	0.622	0.649	0.0226382	8	Atp5k
7.20305e-07	0.277337	0.398	0.31	0.0232551	8	Hspa4
7.45075e-07	0.251013	0.225	0.152	0.0240547	8	Appl2
7.64945e-07	-0.498001	0.08	0.145	0.0246963	8	Lrp1
8.00315e-07	0.310209	0.381	0.29	0.0258382	8	Prpf38b
8.69421e-07	-0.463021	0.135	0.213	0.0280692	8	Tns3
8.77071e-07	-0.483867	0.453	0.51	0.0283162	8	Ost4
8.94544e-07	0.298918	0.246	0.171	0.0288804	8	Baiap2
8.99413e-07	-0.361977	0.431	0.513	0.0290376	8	Sox4
9.65174e-07	-0.862414	0.197	0.266	0.0311607	8	Krt14
9.87665e-07	0.286666	0.205	0.134	0.0318868	8	Arap2
1.08e-06	0.2574	0.399	0.306	0.0348678	8	Tardbp
1.16698e-06	-0.335522	0.639	0.678	0.037676	8	Gm10260
1.24743e-06	0.289063	0.133	0.077	0.0402731	8	Arhgef38
1.38478e-06	0.280973	0.165	0.103	0.0447076	8	Stat6
1.50285e-06	0.264998	0.15	0.092	0.0485195	8	Trafd1
1.5032e-06	0.270061	0.933	0.913	0.0485309	8	mt-Nd4
1.57354e-06	0.266535	0.329	0.246	0.0508019	8	Nufip2
1.63933e-06	-0.381166	0.183	0.265	0.0529258	8	Dap
1.8702e-06	0.265937	0.215	0.147	0.0603793	8	Nrbf2
1.88403e-06	-0.334617	0.096	0.165	0.0608259	8	P4ha1
1.88818e-06	0.251659	0.206	0.137	0.0609597	8	Rabgap1
1.90063e-06	0.265278	0.399	0.314	0.061362	8	Psme2
1.90525e-06	0.268795	0.258	0.185	0.0615111	8	Stt3b
1.90965e-06	-0.435687	0.133	0.208	0.0616531	8	Ak3
1.94443e-06	0.338771	0.234	0.164	0.062776	8	Slc26a2
2.00513e-06	-0.388058	0.183	0.262	0.0647358	8	Gja1
2.19261e-06	-0.374848	0.132	0.205	0.0707885	8	Fuom
2.25281e-06	-0.419994	0.523	0.564	0.0727321	8	Pdap1
2.28998e-06	-0.391278	0.117	0.191	0.0739319	8	Cdkn2a
2.34962e-06	0.27056	0.345	0.258	0.0758575	8	Mkln1
2.4208e-06	-0.38836	0.048	0.103	0.0781554	8	Rap1gap
2.42299e-06	-0.406785	0.64	0.667	0.0782262	8	Eif2s2
2.47594e-06	0.251168	0.337	0.256	0.0799358	8	Lrp6
2.48419e-06	0.281428	0.446	0.355	0.0802022	8	Stat3
2.62337e-06	-0.388151	0.162	0.237	0.0846955	8	Eif4ebp1
2.91726e-06	-0.591471	0.214	0.294	0.0941837	8	Hk2
2.95539e-06	-0.250836	0.048	0.104	0.0954148	8	Tgfbr3
3.0123e-06	-0.393188	0.074	0.138	0.0972522	8	S100a14
3.10256e-06	-0.368493	0.655	0.675	0.100166	8	Sem1
3.43388e-06	-0.327407	0.087	0.15	0.110863	8	Pycr2
3.89394e-06	0.323012	0.205	0.139	0.125716	8	Snhg12
3.9228e-06	0.266517	0.159	0.1	0.126648	8	Akap8l
4.31127e-06	-0.526371	0.225	0.292	0.139189	8	Chchd10
4.40905e-06	-0.449484	0.519	0.554	0.142346	8	Cfl1
4.45665e-06	-0.260012	0.725	0.728	0.143883	8	Ncl
4.73192e-06	-0.407133	0.413	0.481	0.15277	8	Spcs1
4.83721e-06	0.270532	0.153	0.096	0.156169	8	Zup1
5.02357e-06	-0.687781	0.146	0.218	0.162186	8	Abhd2
5.40331e-06	0.259027	0.303	0.229	0.174446	8	Phf3
5.47886e-06	0.288987	0.269	0.199	0.176885	8	Chd3
5.67073e-06	-0.298732	0.065	0.122	0.18308	8	Rcn1
5.68341e-06	0.282535	0.197	0.132	0.183489	8	Arhgef1
5.72688e-06	-0.266536	0.07	0.131	0.184892	8	Oat
6.30836e-06	0.268908	0.124	0.073	0.203665	8	Noxo1
6.38285e-06	0.29472	0.196	0.133	0.20607	8	Lzts2
6.57083e-06	-0.324109	0.205	0.283	0.212139	8	Uchl3
6.72352e-06	-0.438649	0.391	0.451	0.217069	8	Pfdn1
7.06851e-06	0.25257	0.118	0.068	0.228207	8	Dhx57
7.28607e-06	0.314297	0.33	0.254	0.235231	8	Ttc14
7.3923e-06	0.280366	0.25	0.179	0.238661	8	Srcap
7.40455e-06	0.269181	0.212	0.148	0.239056	8	Smg6
7.81448e-06	0.261551	0.177	0.118	0.25229	8	Acaca
7.99699e-06	0.282592	0.269	0.2	0.258183	8	Brwd1
8.01551e-06	-0.509121	0.152	0.222	0.258781	8	Odc1
9.46612e-06	-0.506793	0.496	0.505	0.305614	8	Ucp2
1.023e-05	-0.344341	0.157	0.229	0.330277	8	Btg3
1.03825e-05	0.289377	0.284	0.209	0.335198	8	Mafb
1.04812e-05	-0.298452	0.084	0.146	0.338386	8	Akr1b3
1.0583e-05	-0.362469	0.057	0.111	0.341672	8	Emp3
1.08554e-05	-0.501942	0.361	0.419	0.350466	8	Lamtor2
1.11519e-05	-0.568028	0.212	0.276	0.360038	8	Atp1b3
1.1405e-05	-0.445563	0.44	0.471	0.368209	8	Ndufb8
1.2378e-05	-0.300194	0.17	0.24	0.399622	8	Deptor
1.25754e-05	-0.375874	0.104	0.164	0.405995	8	Nxn
1.33247e-05	0.259429	0.14	0.088	0.430187	8	Vps50
1.38027e-05	0.258765	0.193	0.133	0.445621	8	Ccnt2
1.41946e-05	-0.370356	0.049	0.1	0.458273	8	Sparcl1
1.59788e-05	-0.254754	0.88	0.875	0.515874	8	Rpl12
1.64945e-05	-0.344143	0.566	0.593	0.532526	8	Set
1.92567e-05	-0.468761	0.427	0.478	0.621701	8	Krtcap2
1.92627e-05	-0.425696	0.126	0.188	0.621897	8	Tspan13
2.38662e-05	0.277206	0.295	0.223	0.77052	8	Slk
2.66882e-05	0.289564	0.253	0.188	0.86163	8	Baz1b
2.68157e-05	-0.429908	0.294	0.364	0.865743	8	Polr2k
2.68901e-05	-0.390005	0.443	0.487	0.868146	8	Atp5c1
2.74587e-05	-0.578646	0.074	0.127	0.886504	8	Gsn
2.78228e-05	0.33596	0.183	0.125	0.898261	8	Syne2
3.05727e-05	-0.402829	0.1	0.162	0.987039	8	Dmkn
3.15563e-05	-1.95358	0.328	0.365	1	8	Slpi
3.362e-05	0.269694	0.126	0.078	1	8	Banp
3.42087e-05	-0.32911	0.17	0.237	1	8	Cenpx
3.48061e-05	0.256564	0.203	0.144	1	8	Supt20
3.51753e-05	-0.399234	0.117	0.178	1	8	Ass1
3.51906e-05	-0.567007	0.434	0.474	1	8	S100a10
3.63833e-05	0.276966	0.306	0.231	1	8	Tcim
3.67835e-05	0.369545	0.251	0.189	1	8	Ank3
3.83549e-05	-0.560112	0.141	0.207	1	8	Cxcl1
3.84603e-05	0.263594	0.241	0.179	1	8	Smchd1
4.04922e-05	-0.446187	0.28	0.345	1	8	Tmem167
4.4368e-05	-0.334108	0.639	0.642	1	8	Morf4l1
4.51419e-05	-0.339773	0.508	0.545	1	8	Tomm6
4.8004e-05	0.25643	0.146	0.093	1	8	Fxyd5
4.84348e-05	-0.356236	0.171	0.235	1	8	Dsp
5.11918e-05	-0.344319	0.139	0.203	1	8	Prxl2a
5.63337e-05	-0.373304	0.128	0.187	1	8	Dut
5.64554e-05	0.428092	0.452	0.384	1	8	Ier2
5.64861e-05	0.268122	0.149	0.098	1	8	Dkkl1
5.71217e-05	-0.271064	0.128	0.191	1	8	Ddhd2
6.32755e-05	0.301377	0.541	0.453	1	8	Prpf4b
6.45119e-05	-0.42156	0.469	0.5	1	8	Ndufb11
6.45259e-05	0.264284	0.19	0.134	1	8	Stox2
6.47551e-05	-0.314589	0.166	0.235	1	8	Dusp5
6.52691e-05	-0.430644	0.246	0.304	1	8	Mrps24
6.82503e-05	0.297114	0.382	0.307	1	8	Golgb1
7.29369e-05	0.295117	0.22	0.162	1	8	Vps37a
7.3225e-05	-0.444279	0.571	0.58	1	8	Atp5mpl
7.42115e-05	-0.384253	0.491	0.515	1	8	Hint1
7.58569e-05	0.308118	0.163	0.113	1	8	Zfp598
7.75698e-05	-0.335709	0.431	0.481	1	8	Klf6
8.822e-05	-0.378356	0.484	0.521	1	8	Bola2
9.17357e-05	-0.575881	0.161	0.215	1	8	Rflnb
9.26989e-05	-0.38113	0.289	0.349	1	8	C1qbp
0.000100444	-0.46867	0.117	0.168	1	8	Snhg18
0.000105953	0.256749	0.329	0.258	1	8	Kmt2a
0.000107037	-0.310406	0.07	0.119	1	8	Egr3
0.000107614	-0.586425	0.316	0.363	1	8	Slc12a2
0.000109776	-0.584004	0.295	0.341	1	8	Marcks
0.000114188	-0.38367	0.115	0.171	1	8	Cks2
0.000119157	-0.274736	0.091	0.144	1	8	Vat1
0.000124164	0.365413	0.1	0.06	1	8	Rasal1
0.000127844	-0.404243	0.452	0.484	1	8	Ndufv3
0.000127962	0.260156	0.167	0.116	1	8	Kif13b
0.000135538	-0.287757	0.659	0.679	1	8	Nsa2
0.000138522	-0.515522	0.074	0.122	1	8	Ccn2
0.000147965	-0.288748	0.18	0.243	1	8	Ccdc34
0.000154014	-0.272283	0.085	0.137	1	8	4930523C07Rik
0.000167265	-0.500077	0.35	0.394	1	8	Nop10
0.00017409	-0.328513	0.687	0.683	1	8	Ndufb1-ps
0.00017733	0.26437	0.144	0.095	1	8	Tyrobp
0.000182875	-0.370741	0.549	0.562	1	8	Hspe1
0.000187179	-0.444451	0.554	0.577	1	8	Reep5
0.000190344	-0.522337	0.192	0.253	1	8	Vegfa
0.000195751	0.260992	0.199	0.145	1	8	Gadd45b
0.000204893	-0.306318	0.575	0.591	1	8	Ybx1
0.000208859	0.276683	0.127	0.084	1	8	Cgn
0.000211682	-0.27044	0.109	0.163	1	8	Tpd52l1
0.000222598	-0.353331	0.097	0.15	1	8	Glrx
0.000228284	-0.42267	0.49	0.533	1	8	Cstb
0.0002349	-0.521461	0.36	0.412	1	8	Higd1a
0.000246005	-0.313073	0.228	0.289	1	8	Acat1
0.000260635	0.273506	0.24	0.184	1	8	Setd2
0.000288667	-0.338303	0.602	0.601	1	8	Ndufa2
0.000312172	-0.391262	0.456	0.488	1	8	P4hb
0.000312193	-0.377812	0.332	0.385	1	8	Ssr3
0.000313224	-0.339302	0.442	0.476	1	8	Ndufs5
0.000316935	0.256152	0.146	0.101	1	8	Dalrd3
0.000328964	0.267173	0.189	0.14	1	8	Tle3
0.000341068	-0.311813	0.135	0.188	1	8	Spred1
0.000377396	-0.328045	0.391	0.447	1	8	Zfp36
0.000379403	0.266414	0.238	0.187	1	8	Clk4
0.000380347	-0.32572	0.13	0.185	1	8	Egln3
0.000382983	0.296267	0.133	0.091	1	8	Map3k7
0.000428127	-0.260886	0.15	0.207	1	8	Dnajb1
0.000443276	-0.398358	0.518	0.53	1	8	Dynll1
0.000463141	-0.331853	0.255	0.311	1	8	Dnajc1
0.000507684	0.281833	0.214	0.164	1	8	Add3
0.000508277	-0.286747	0.277	0.334	1	8	Sh3bgrl
0.000508987	-0.313547	0.306	0.362	1	8	Rhob
0.000511318	-0.296404	0.163	0.221	1	8	Gm2000
0.000530662	-0.44066	0.323	0.373	1	8	Snrnp27
0.000534301	0.271421	0.162	0.118	1	8	Clk3
0.000534787	-0.282231	0.18	0.233	1	8	Tmem223
0.000537901	-0.361912	0.473	0.493	1	8	Nedd8
0.000549747	-0.387868	0.272	0.328	1	8	Pdia4
0.000556139	-0.378386	0.205	0.261	1	8	Kdelr2
0.000585339	-0.268275	0.171	0.229	1	8	Smarca2
0.000616663	-0.395365	0.259	0.309	1	8	Srebf1
0.00065226	-0.28005	0.15	0.203	1	8	Odr4
0.00067464	0.426732	0.066	0.11	1	8	S100a9
0.000697829	-0.342569	0.183	0.239	1	8	Cpe
0.00072575	-0.364843	0.513	0.536	1	8	Btg2
0.000736327	-0.288952	0.128	0.179	1	8	Gm8797
0.000778664	0.272864	0.142	0.102	1	8	Leng8
0.000817214	-0.316347	0.666	0.675	1	8	Gapdh
0.000826133	-0.48431	0.209	0.255	1	8	Nucb2
0.000880687	-0.252182	0.175	0.229	1	8	Tmf1
0.000910417	0.280616	0.176	0.133	1	8	Zfc3h1
0.000917117	-0.43464	0.319	0.365	1	8	Morf4l2
0.000941167	-0.251553	0.124	0.173	1	8	Hdac2
0.00101809	-0.297003	0.153	0.206	1	8	Acadsb
0.0010524	-0.257053	0.159	0.214	1	8	Tfrc
0.00107517	-0.251165	0.167	0.222	1	8	Clstn1
0.00108841	0.283244	0.19	0.144	1	8	Slfn2
0.00114813	-0.382268	0.215	0.268	1	8	Midn
0.00119706	-0.267184	0.271	0.322	1	8	Chmp3
0.00133951	-0.363799	0.167	0.215	1	8	Slc6a6
0.0013417	-0.276328	0.177	0.229	1	8	Sec31a
0.00140079	-0.474083	0.293	0.335	1	8	Rbp1
0.00146422	-0.325383	0.482	0.496	1	8	Scand1
0.00150254	-0.342979	0.176	0.226	1	8	Tuba1c
0.00150347	-0.388385	0.373	0.418	1	8	Rbis
0.00154783	-0.375437	0.444	0.475	1	8	Mrpl33
0.00157959	-0.373086	0.473	0.481	1	8	Ndufa11
0.00164274	-0.279215	0.19	0.241	1	8	Med21
0.00169231	-0.360519	0.341	0.379	1	8	Timm8b
0.00174268	-0.281824	0.063	0.1	1	8	Chl1
0.00174952	-0.308912	0.293	0.346	1	8	1810058I24Rik
0.00175634	-0.278253	0.456	0.481	1	8	Selenow
0.00191253	-0.327882	0.167	0.214	1	8	Hmgn2
0.00192749	-0.278918	0.598	0.597	1	8	Ndufa7
0.00213176	-0.267365	0.306	0.36	1	8	Eif1a
0.00217135	-0.258488	0.093	0.135	1	8	Tmem242
0.00240207	0.276446	0.144	0.106	1	8	Lrba
0.00246509	-0.326315	0.411	0.443	1	8	Ywhab
0.0025903	-0.286471	0.593	0.589	1	8	Hmgn1
0.00275419	-0.254644	0.198	0.243	1	8	Arpc1a
0.00287542	-0.382647	0.421	0.444	1	8	Txndc17
0.00289039	-0.348539	0.229	0.276	1	8	Polr2j
0.00290596	0.272276	0.158	0.119	1	8	Specc1
0.0029605	0.340045	0.115	0.161	1	8	S100a8
0.00296058	-0.28539	0.142	0.185	1	8	Tcaf1
0.00312322	-0.356952	0.136	0.179	1	8	Hypk
0.00318436	-0.30191	0.19	0.236	1	8	Dph3
0.00335087	-0.472301	0.465	0.48	1	8	H2afz
0.00345486	-0.394282	0.422	0.453	1	8	Cbx3
0.00348644	-0.318352	0.573	0.578	1	8	Gabarap
0.00349056	-0.271174	0.326	0.366	1	8	Mrps33
0.00354564	-0.297854	0.633	0.626	1	8	Cebpb
0.0035527	-0.328539	0.415	0.446	1	8	Mrps21
0.0035626	-0.400373	0.429	0.444	1	8	Ndufab1
0.00364176	-0.318045	0.294	0.334	1	8	Nhp2
0.00367392	-0.358106	0.437	0.467	1	8	Eno1
0.00373277	-0.390586	0.408	0.436	1	8	Nars
0.00375205	-0.301913	0.212	0.258	1	8	Tspan3
0.00376596	-0.387595	0.36	0.389	1	8	Ran
0.00380238	-0.28538	0.19	0.236	1	8	Smim11
0.00392237	-0.402105	0.435	0.461	1	8	Ndufa1
0.00396728	-0.859737	0.136	0.18	1	8	Mdm2
0.0041291	-0.273094	0.584	0.582	1	8	Psma7
0.00414914	0.313328	0.181	0.141	1	8	Anxa3
0.00416407	-0.285722	0.576	0.583	1	8	Ndufa13
0.0041877	-0.339134	0.407	0.436	1	8	Ndufb3
[truncated: 3,182 more rows]

[truncated: 3 more sheets: fibroblast_deg, lymphoid_deg, myeloid_deg]
